# Supplementary material for: 3,4-Di­amino­pyridinium hydrogen malonate
Source: Acta Crystallogr Sect E Struct Rep Online. 2013 Apr 10;69(Pt 5):o670. doi: 10.1107/S1600536813008763 (PMC3647865; doi:10.1107/S1600536813008763)
Supplement: Supplementary file 1 [file e-69-0o670-sup1.cif]

##############################################################################
#                                                                            #
# This CIF contains the data in a paper accepted for publication in          #
# Acta Crystallographica Section E. It conforms to the requirements of       #
# Notes for Authors for Acta Crystallographica Section E, and has been       #
# peer reviewed under the auspices of the IUCr Commission on Journals.       #
#                                                                            #
# Full details of the Crystallographic Information File format               #
# are given in the paper "The Crystallographic Information File (CIF):       #
# a New Standard Archive File for Crystallography" by S. R. Hall, F. H.      #
# Allen and I. D. Brown [Acta Cryst. (1991), A47, 655-685].                  #
#                                                                            #
# The current version of the core CIF dictionary is obtainable from          #
# ftp://ftp.iucr.org/pub/cif_core.dic.                                       #
#                                                                            #
# Software is freely available for graphical display of the structure(s)     #
# in this CIF. For information consult the CIF software page                 #
# http://www.iucr.org/resources/cif/software.                                #
#                                                                            #
# This file may be used for bona fide research purposes within the           #
# scientific community so long as proper attribution is given to the journal # 
# article from which it was obtained.                                        #
#                                                                            #
##############################################################################
data_global
_audit_creation_method     'from SHELXL97 CIF and IUCr SHELXL97-template'
_journal_date_recd_electronic     2013-03-08
_journal_date_accepted     2013-03-30
_journal_name_full     'Acta Crystallographica, Section E'
_journal_year     2013
_journal_volume     69
_journal_issue      5
_journal_page_first     o670
_journal_page_last     o670
_journal_paper_category     QO
_journal_paper_doi     10.1107/S1600536813008763
_journal_coeditor_code     CV5392
_publ_contact_author_name     'Surendra Thapa'
_publ_contact_author_address
;
Kathmandu University Budol, Dhulikhel 45200, Nepal
;
_publ_contact_author_email     'surenthapa86@gmail.com'
_publ_contact_author_fax     '+977-011- 661443'
_publ_contact_author_phone     '+977-011-663736'
_publ_section_title
;
3,4-Diaminopyridinium hydrogen malonate
;
loop_
    _publ_author_name
    _publ_author_address
    'Surendra Thapa'
;
Kathmandu University Budol, Dhulikhel 45200, Nepal
;
    'Sergiu Draguta'
;
Department of Chemistry & Biology, New Mexico Highlands University,
803 University Avenue, Las Vegas, NM 87701, USA
;
    'Sandhu, Bhupinder'
;
Department of Chemistry & Biology, New Mexico Highlands University,
803 University Avenue, Las Vegas, NM 87701, USA
;
    'Mikhail Yu. Antipin'
;
Department of Chemistry & Biology, New Mexico Highlands University,
803 University Avenue, Las Vegas, NM 87701, USA
;
    'Tatiana V. Timofeeva'
;
Department of Chemistry & Biology, New Mexico Highlands University,
803 University Avenue, Las Vegas, NM 87701, USA
;
data_I
_audit_creation_method     SHELXL-97
_chemical_name_systematic
;
3,4-Diaminopyridinium 2-carboxyethanoate
;
_chemical_name_common     '3,4-Diaminopyridinium hydrogen malonate'
_chemical_formula_moiety     'C5 H8 N3 +, C3 H3 O4 -'
_chemical_formula_sum     'C8 H11 N3 O4'
_chemical_formula_iupac     'C5 H8 N3 +, C3 H3 O4 -'
_chemical_formula_weight     213.20
_chemical_melting_point     ?
_symmetry_cell_setting     monoclinic
_symmetry_space_group_name_H-M     'P 21'
_symmetry_space_group_name_Hall     'P 2yb'
loop_
    _symmetry_equiv_pos_as_xyz
    'x, y, z'
    '-x, y+1/2, -z'
_cell_length_a     8.7761(18)
_cell_length_b     5.0880(10)
_cell_length_c     10.636(2)
_cell_angle_alpha     90.00
_cell_angle_beta     101.381(4)
_cell_angle_gamma     90.00
_cell_volume     465.58(17)
_cell_formula_units_Z     2
_cell_measurement_reflns_used     1070
_cell_measurement_theta_min     2.7561
_cell_measurement_theta_max     27.0232
_cell_measurement_temperature     296(2)
_exptl_crystal_description     prism
_exptl_crystal_colour     colourless
_exptl_crystal_size_max     0.30
_exptl_crystal_size_mid     0.20
_exptl_crystal_size_min     0.20
_exptl_crystal_density_diffrn     1.521
_exptl_crystal_density_meas     ?
_exptl_crystal_density_method     'not measured'
_exptl_crystal_F_000     224
_exptl_absorpt_coefficient_mu     0.124
_exptl_absorpt_correction_type     multi-scan
_exptl_absorpt_process_details     '(<i>SADABS</i>; Sheldrick, 2003)'
_exptl_absorpt_correction_T_min     0.9639
_exptl_absorpt_correction_T_max     0.9757
_exptl_special_details
;
;
_diffrn_ambient_temperature     296(2)
_diffrn_radiation_type     MoK\a
_diffrn_radiation_wavelength     0.71073
_diffrn_radiation_source     'fine-focus sealed tube'
_diffrn_radiation_monochromator     graphite
_diffrn_measurement_device_type     'Bruker APEXII CCD'
_diffrn_measurement_method     '\f and \w scans'
_diffrn_detector_area_resol_mean     ?
_diffrn_reflns_number     3498
_diffrn_reflns_av_R_equivalents     0.0256
_diffrn_reflns_av_sigmaI/netI     0.0273
_diffrn_reflns_theta_min     1.95
_diffrn_reflns_theta_max     28.00
_diffrn_reflns_theta_full     28.00
_diffrn_measured_fraction_theta_max     0.995
_diffrn_measured_fraction_theta_full     0.995
_diffrn_reflns_limit_h_min     -11
_diffrn_reflns_limit_h_max     11
_diffrn_reflns_limit_k_min     -6
_diffrn_reflns_limit_k_max     6
_diffrn_reflns_limit_l_min     -14
_diffrn_reflns_limit_l_max     14
_refine_special_details
;
Refinement of <i>F</i>^2^ against ALL reflections. The weighted <i>R</i>-factor
<i>wR</i> and goodness of fit <i>S</i> are based on <i>F</i>^2^, conventional
<i>R</i>-factors <i>R</i> are based on <i>F</i>, with <i>F</i> set to zero for
negative <i>F</i>^2^. The threshold expression of <i>F</i>^2^ >
\s(<i>F</i>^2^) is used only for calculating <i>R</i>-factors(gt) <i>etc</i>.
and is not relevant to the choice of reflections for refinement.
<i>R</i>-factors based on <i>F</i>^2^ are statistically about twice as large
as those based on <i>F</i>, and <i>R</i>- factors based on ALL data will be
even larger.
;
_reflns_number_total     1248
_reflns_number_gt     1066
_reflns_threshold_expression     I>2sigma(I)
_refine_ls_structure_factor_coef     Fsqd
_refine_ls_matrix_type     full
_refine_ls_R_factor_all     0.0486
_refine_ls_R_factor_gt     0.0395
_refine_ls_wR_factor_gt     0.0966
_refine_ls_wR_factor_ref     0.1022
_refine_ls_goodness_of_fit_ref     1.183
_refine_ls_restrained_S_all     1.182
_refine_ls_number_reflns     1248
_refine_ls_number_parameters     140
_refine_ls_number_restraints     1
_refine_ls_hydrogen_treatment     mixed
_refine_ls_weighting_scheme     calc
_refine_ls_weighting_details
         'calc w=1/[\s^2^(Fo^2^)+(0.0456P)^2^+0.0455P] where P=(Fo^2^+2Fc^2^)/3'
_atom_sites_solution_hydrogens     geom
_atom_sites_solution_primary     direct
_atom_sites_solution_secondary     difmap
_refine_ls_shift/su_max     0.000
_refine_ls_shift/su_mean     0.000
_refine_diff_density_max     0.190
_refine_diff_density_min     -0.146
_refine_ls_extinction_method     none
_refine_ls_extinction_coef     ?
_refine_ls_abs_structure_details     ?
_refine_ls_abs_structure_Flack     ?
loop_
    _atom_type_symbol
    _atom_type_description
    _atom_type_scat_dispersion_real
    _atom_type_scat_dispersion_imag
    _atom_type_scat_source
    'C' 'C' 0.0033 0.0016
                         'International Tables Vol C Tables 4.2.6.8 and 6.1.1.4'
    'H' 'H' 0.0000 0.0000
                         'International Tables Vol C Tables 4.2.6.8 and 6.1.1.4'
    'N' 'N' 0.0061 0.0033
                         'International Tables Vol C Tables 4.2.6.8 and 6.1.1.4'
    'O' 'O' 0.0106 0.0060
                         'International Tables Vol C Tables 4.2.6.8 and 6.1.1.4'
_computing_data_collection     '<i>APEX2</i> (Bruker, 2005)'
_computing_cell_refinement     '<i>SAINT</i> (Bruker, 2001)'
_computing_data_reduction     '<i>SAINT</i> (Bruker, 2001)'
_computing_structure_solution     '<i>SHELXTL</i> (Sheldrick, 2008)'
_computing_structure_refinement     '<i>SHELXTL</i> (Sheldrick, 2008)'
_computing_molecular_graphics     '<i>SHELXTL</i> (Sheldrick, 2008)'
_computing_publication_material     '<i>SHELXTL</i> (Sheldrick, 2008)'
loop_
    _atom_site_type_symbol
    _atom_site_label
    _atom_site_fract_x
    _atom_site_fract_y
    _atom_site_fract_z
    _atom_site_U_iso_or_equiv
    _atom_site_adp_type
    _atom_site_calc_flag
    _atom_site_refinement_flags
    _atom_site_occupancy
    _atom_site_symmetry_multiplicity
    _atom_site_disorder_assembly
    _atom_site_disorder_group
    N N1 0.3630(3) 0.6491(5) 0.2325(2) 0.0467(6) Uani d . 1 1 . .
    H H1A 0.4198 0.5329 0.2052 0.056 Uiso calc R 1 1 . .
    N N2 0.0891(3) 1.1609(5) 0.09714(19) 0.0461(6) Uani d . 1 1 . .
    H H2A 0.0922 1.1490 0.0170 0.055 Uiso calc R 1 1 . .
    H H2B 0.0283 1.2730 0.1225 0.055 Uiso calc R 1 1 . .
    N N3 0.0818(3) 1.1851(5) 0.3616(2) 0.0428(5) Uani d . 1 1 . .
    H H3A 0.0792 1.1894 0.4420 0.051 Uiso calc R 1 1 . .
    H H3B 0.0253 1.2917 0.3094 0.051 Uiso calc R 1 1 . .
    C C2 0.2794(3) 0.8205(5) 0.1477(3) 0.0422(6) Uani d . 1 1 . .
    H H2 0.2893 0.8147 0.0623 0.051 Uiso calc R 1 1 . .
    C C3 0.1811(3) 1.0013(5) 0.1844(2) 0.0333(5) Uani d . 1 1 . .
    C C4 0.1737(3) 1.0129(5) 0.3178(2) 0.0335(5) Uani d . 1 1 . .
    C C5 0.2662(3) 0.8383(6) 0.4014(3) 0.0423(6) Uani d . 1 1 . .
    H H5 0.2649 0.8450 0.4886 0.051 Uiso calc R 1 1 . .
    C C6 0.3587(3) 0.6579(6) 0.3574(3) 0.0485(7) Uani d . 1 1 . .
    H H6 0.4184 0.5416 0.4142 0.058 Uiso calc R 1 1 . .
    O O1 0.8907(2) -0.4299(4) 0.19036(19) 0.0501(5) Uani d . 1 1 . .
    O O2 0.7898(2) -0.2740(5) 0.35111(17) 0.0536(6) Uani d . 1 1 . .
    O O3 0.5470(2) 0.2937(4) 0.13031(19) 0.0483(5) Uani d . 1 1 . .
    O O4 0.6154(3) 0.1047(4) 0.32045(18) 0.0494(5) Uani d . 1 1 . .
    H H4 0.674(4) -0.042(7) 0.345(3) 0.044(9) Uiso d . 1 1 . .
    C C7 0.8059(3) -0.2775(5) 0.2335(2) 0.0356(6) Uani d . 1 1 . .
    C C8 0.7139(3) -0.0761(5) 0.1443(2) 0.0340(5) Uani d . 1 1 . .
    H H8A 0.7865 0.0192 0.1034 0.041 Uiso calc R 1 1 . .
    H H8B 0.6444 -0.1711 0.0774 0.041 Uiso calc R 1 1 . .
    C C9 0.6182(3) 0.1235(5) 0.1993(2) 0.0348(5) Uani d . 1 1 . .
loop_
    _atom_site_aniso_label
    _atom_site_aniso_U_11
    _atom_site_aniso_U_22
    _atom_site_aniso_U_33
    _atom_site_aniso_U_12
    _atom_site_aniso_U_13
    _atom_site_aniso_U_23
    N1 0.0438(12) 0.0339(12) 0.0626(14) 0.0032(11) 0.0108(10) -0.0094(12)
    N2 0.0563(13) 0.0490(14) 0.0309(10) 0.0087(12) 0.0035(9) 0.0022(10)
    N3 0.0515(12) 0.0438(13) 0.0325(10) 0.0068(11) 0.0071(9) -0.0015(10)
    C2 0.0424(14) 0.0394(15) 0.0431(13) -0.0060(13) 0.0043(11) -0.0061(12)
    C3 0.0334(12) 0.0334(13) 0.0324(11) -0.0062(11) 0.0043(9) -0.0017(10)
    C4 0.0359(12) 0.0296(12) 0.0337(11) -0.0025(11) 0.0039(9) -0.0014(10)
    C5 0.0464(14) 0.0396(15) 0.0374(12) 0.0013(13) 0.0002(11) 0.0068(11)
    C6 0.0493(16) 0.0365(14) 0.0565(16) 0.0019(13) 0.0027(12) 0.0082(14)
    O1 0.0502(11) 0.0430(12) 0.0555(11) 0.0150(10) 0.0066(9) 0.0097(10)
    O2 0.0702(14) 0.0551(13) 0.0323(9) -0.0030(11) 0.0025(8) 0.0095(9)
    O3 0.0470(11) 0.0402(11) 0.0558(11) 0.0132(9) 0.0055(8) -0.0025(9)
    O4 0.0606(12) 0.0508(13) 0.0380(10) 0.0003(12) 0.0129(9) -0.0113(10)
    C7 0.0361(13) 0.0345(13) 0.0340(12) -0.0029(11) 0.0014(9) 0.0048(11)
    C8 0.0381(12) 0.0363(13) 0.0268(10) 0.0051(11) 0.0044(9) 0.0028(10)
    C9 0.0328(12) 0.0346(13) 0.0363(11) -0.0054(11) 0.0053(9) -0.0038(11)
_geom_special_details
;
All e.s.d.'s (except the e.s.d. in the dihedral angle between two l.s. planes)
are estimated using the full covariance matrix. The cell e.s.d.'s are taken
into account individually in the estimation of e.s.d.'s in distances, angles
and torsion angles; correlations between e.s.d.'s in cell parameters are only
used when they are defined by crystal symmetry. An approximate (isotropic)
treatment of cell e.s.d.'s is used for estimating e.s.d.'s involving l.s.
planes.
;
loop_
    _geom_bond_atom_site_label_1
    _geom_bond_atom_site_label_2
    _geom_bond_site_symmetry_2
    _geom_bond_distance
    _geom_bond_publ_flag
    N1 C6 . 1.337(4) ?
    N1 C2 . 1.360(4) ?
    N1 H1A . 0.8600 ?
    N2 C3 . 1.370(3) ?
    N2 H2A . 0.8600 ?
    N2 H2B . 0.8600 ?
    N3 C4 . 1.335(3) ?
    N3 H3A . 0.8600 ?
    N3 H3B . 0.8600 ?
    C2 C3 . 1.369(4) ?
    C2 H2 . 0.9300 ?
    C3 C4 . 1.435(3) ?
    C4 C5 . 1.398(3) ?
    C5 C6 . 1.368(4) ?
    C5 H5 . 0.9300 ?
    C6 H6 . 0.9300 ?
    O1 C7 . 1.225(3) ?
    O2 C7 . 1.286(3) ?
    O3 C9 . 1.224(3) ?
    O4 C9 . 1.298(3) ?
    O4 H4 . 0.91(3) ?
    C7 C8 . 1.517(3) ?
    C8 C9 . 1.507(3) ?
    C8 H8A . 0.9700 ?
    C8 H8B . 0.9700 ?
loop_
    _geom_angle_atom_site_label_1
    _geom_angle_atom_site_label_2
    _geom_angle_atom_site_label_3
    _geom_angle_site_symmetry_1
    _geom_angle_site_symmetry_3
    _geom_angle
    _geom_angle_publ_flag
    C6 N1 C2 . . 121.3(3) ?
    C6 N1 H1A . . 119.4 ?
    C2 N1 H1A . . 119.4 ?
    C3 N2 H2A . . 120.0 ?
    C3 N2 H2B . . 120.0 ?
    H2A N2 H2B . . 120.0 ?
    C4 N3 H3A . . 120.0 ?
    C4 N3 H3B . . 120.0 ?
    H3A N3 H3B . . 120.0 ?
    N1 C2 C3 . . 122.0(2) ?
    N1 C2 H2 . . 119.0 ?
    C3 C2 H2 . . 119.0 ?
    C2 C3 N2 . . 121.7(2) ?
    C2 C3 C4 . . 117.6(2) ?
    N2 C3 C4 . . 120.7(2) ?
    N3 C4 C5 . . 120.7(2) ?
    N3 C4 C3 . . 121.4(2) ?
    C5 C4 C3 . . 118.0(2) ?
    C6 C5 C4 . . 121.2(2) ?
    C6 C5 H5 . . 119.4 ?
    C4 C5 H5 . . 119.4 ?
    N1 C6 C5 . . 119.9(3) ?
    N1 C6 H6 . . 120.1 ?
    C5 C6 H6 . . 120.1 ?
    C9 O4 H4 . . 102.8(19) ?
    O1 C7 O2 . . 124.4(2) ?
    O1 C7 C8 . . 118.7(2) ?
    O2 C7 C8 . . 116.9(2) ?
    C9 C8 C7 . . 118.75(19) ?
    C9 C8 H8A . . 107.6 ?
    C7 C8 H8A . . 107.6 ?
    C9 C8 H8B . . 107.6 ?
    C7 C8 H8B . . 107.6 ?
    H8A C8 H8B . . 107.1 ?
    O3 C9 O4 . . 122.7(2) ?
    O3 C9 C8 . . 120.1(2) ?
    O4 C9 C8 . . 117.2(2) ?
loop_
    _geom_torsion_atom_site_label_1
    _geom_torsion_atom_site_label_2
    _geom_torsion_atom_site_label_3
    _geom_torsion_atom_site_label_4
    _geom_torsion_site_symmetry_1
    _geom_torsion_site_symmetry_2
    _geom_torsion_site_symmetry_3
    _geom_torsion_site_symmetry_4
    _geom_torsion
    _geom_torsion_publ_flag
    C6 N1 C2 C3 . . . . -3.3(4) ?
    N1 C2 C3 N2 . . . . -175.4(3) ?
    N1 C2 C3 C4 . . . . 2.7(4) ?
    C2 C3 C4 N3 . . . . 179.4(3) ?
    N2 C3 C4 N3 . . . . -2.5(4) ?
    C2 C3 C4 C5 . . . . -0.4(3) ?
    N2 C3 C4 C5 . . . . 177.7(2) ?
    N3 C4 C5 C6 . . . . 178.8(3) ?
    C3 C4 C5 C6 . . . . -1.4(4) ?
    C2 N1 C6 C5 . . . . 1.4(4) ?
    C4 C5 C6 N1 . . . . 0.9(4) ?
    O1 C7 C8 C9 . . . . -175.8(2) ?
    O2 C7 C8 C9 . . . . 3.6(4) ?
    C7 C8 C9 O3 . . . . 177.5(2) ?
    C7 C8 C9 O4 . . . . -2.7(3) ?
loop_
    _geom_hbond_atom_site_label_D
    _geom_hbond_atom_site_label_H
    _geom_hbond_atom_site_label_A
    _geom_hbond_site_symmetry_A
    _geom_hbond_distance_DH
    _geom_hbond_distance_HA
    _geom_hbond_distance_DA
    _geom_hbond_angle_DHA
    _geom_hbond_publ_flag
    N1 H1A O3 . 0.86 1.93 2.784(3) 174.6 yes
    N2 H2A O1 2_665 0.86 2.28 3.132(3) 173.6 yes
    N2 H2B O1 1_475 0.86 2.15 3.005(3) 175.9 yes
    N3 H3A O2 2_666 0.86 2.28 3.048(3) 148.6 yes
    N3 H3B O1 1_475 0.86 2.10 2.960(3) 176.5 yes
    O4 H4 O2 . 0.91(3) 1.55(3) 2.442(3) 164(3) yes
_iucr_refine_instructions_details
;
TITL sad in P2(1)
CELL 0.71073  8.7761  5.0880  10.6357  90 101.381  90
ZERR    2.00  0.0018  0.0010   0.0023   0   0.004   0
LATT -1
SYMM -X,0.5+Y,-Z
SFAC C H N O
UNIT 16 22 6 8
TEMP 23
SIZE 0.20 0.20 0.30
L.S. 8
BOND $H
ACTA
merg 3
CONF
EQIV_$1 -x+1, y+3/2, -z
EQIV_$2 x-1, y+2, z
EQIV_$3 -x+1, y+3/2, -z+1
EQIV_$2 x-1, y+2, z
HTAB
htab N1 O3
htab N2 O1_$1
htab N2 O1_$2
htab N3 O2_$3
htab N3 O1_$2
htab O4 O2
WGHT    0.045600    0.045500
FVAR       0.34097
N1    3    0.363046    0.649144    0.232450    11.00000    0.04377    0.03392 =
         0.06262   -0.00940    0.01081    0.00315
AFIX  43
H1A   2    0.419834    0.532874    0.205170    11.00000   -1.20000
AFIX   0
N2    3    0.089123    1.160904    0.097144    11.00000    0.05629    0.04904 =
         0.03093    0.00217    0.00355    0.00867
AFIX  93
H2A   2    0.092185    1.149011    0.017021    11.00000   -1.20000
H2B   2    0.028300    1.272980    0.122494    11.00000   -1.20000
AFIX   0
N3    3    0.081825    1.185089    0.361589    11.00000    0.05154    0.04383 =
         0.03248   -0.00148    0.00713    0.00680
AFIX  93
H3A   2    0.079152    1.189387    0.441958    11.00000   -1.20000
H3B   2    0.025317    1.291710    0.309409    11.00000   -1.20000
AFIX   0
C2    1    0.279439    0.820516    0.147713    11.00000    0.04235    0.03936 =
         0.04309   -0.00612    0.00426   -0.00598
AFIX  43
H2    2    0.289322    0.814747    0.062291    11.00000   -1.20000
AFIX   0
C3    1    0.181140    1.001306    0.184400    11.00000    0.03335    0.03335 =
         0.03242   -0.00168    0.00430   -0.00623
C4    1    0.173701    1.012890    0.317825    11.00000    0.03591    0.02960 =
         0.03373   -0.00142    0.00392   -0.00248
C5    1    0.266232    0.838314    0.401403    11.00000    0.04644    0.03963 =
         0.03745    0.00681    0.00021    0.00133
AFIX  43
H5    2    0.264909    0.844969    0.488564    11.00000   -1.20000
AFIX   0
C6    1    0.358675    0.657905    0.357359    11.00000    0.04930    0.03648 =
         0.05652    0.00816    0.00267    0.00191
AFIX  43
H6    2    0.418375    0.541554    0.414151    11.00000   -1.20000
AFIX   0
O1    4    0.890686   -0.429857    0.190362    11.00000    0.05023    0.04300 =
         0.05546    0.00967    0.00665    0.01499
O2    4    0.789801   -0.273997    0.351109    11.00000    0.07023    0.05512 =
         0.03228    0.00946    0.00245   -0.00300
O3    4    0.547042    0.293742    0.130308    11.00000    0.04701    0.04024 =
         0.05581   -0.00250    0.00552    0.01320
O4    4    0.615356    0.104687    0.320453    11.00000    0.06055    0.05085 =
         0.03798   -0.01134    0.01291    0.00032
H4    2    0.673866   -0.041539    0.344790    11.00000    0.04409
C7    1    0.805919   -0.277479    0.233543    11.00000    0.03611    0.03451 =
         0.03400    0.00475    0.00138   -0.00294
C8    1    0.713891   -0.076128    0.144301    11.00000    0.03814    0.03633 =
         0.02681    0.00285    0.00438    0.00514
AFIX  23
H8A   2    0.786528    0.019230    0.103362    11.00000   -1.20000
H8B   2    0.644416   -0.171105    0.077357    11.00000   -1.20000
AFIX   0
C9    1    0.618216    0.123485    0.199275    11.00000    0.03283    0.03461 =
         0.03627   -0.00381    0.00534   -0.00537
HKLF 4
REM  sad in P2(1)
REM R1 =  0.0395 for   1066 Fo > 4sig(Fo)  and  0.0486 for all   1248 data
REM    140 parameters refined using      1 restraints
END
WGHT      0.0572      0.0642
REM Highest difference peak  0.190,  deepest hole -0.146,  1-sigma level  0.040
Q1    1   0.2619  0.6466  0.3825  11.00000  0.05    0.19
Q2    1   0.1851  0.8441  0.1604  11.00000  0.05    0.18
Q3    1   0.6353 -0.0373  0.1724  11.00000  0.05    0.17
Q4    1   0.2646  0.9706  0.1759  11.00000  0.05    0.16
Q5    1   0.9677 -0.4233  0.1722  11.00000  0.05    0.15
Q6    1   0.3222  0.8017  0.3591  11.00000  0.05    0.15
Q7    1   0.3596  0.7626  0.1010  11.00000  0.05    0.15
Q8    1   0.0917  1.1681  0.2455  11.00000  0.05    0.15
Q9    1   0.1002  1.3395  0.1216  11.00000  0.05    0.15
Q10   1   0.6898 -0.2880  0.3591  11.00000  0.05    0.14
Q11   1   0.6430  0.3118  0.1328  11.00000  0.05    0.14
Q12   1   0.4542  0.3334  0.1649  11.00000  0.05    0.13
Q13   1   0.7852 -0.0984  0.3446  11.00000  0.05    0.13
Q14   1   0.7203  0.1211  0.3063  11.00000  0.05    0.13
Q15   1   0.9219 -0.6655  0.1812  11.00000  0.05    0.13
Q16   1   0.5144  0.1970  0.1851  11.00000  0.05    0.13
Q17   1   0.8873 -0.2881  0.2153  11.00000  0.05    0.13
Q18   1   0.0848  1.0226  0.3267  11.00000  0.05    0.12
Q19   1   0.4775  0.6711  0.3257  11.00000  0.05    0.12
Q20   1   0.1797  1.1176  0.1459  11.00000  0.05    0.12
;
