# Supplementary material for: 3,4-Di­amino­pyridinium hydrogen malonate
Source: Acta Crystallogr Sect E Struct Rep Online. 2013 Apr 10;69(Pt 5):o670. doi: 10.1107/S1600536813008763 (PMC3647865; doi:10.1107/S1600536813008763)
Supplement: Supplementary file 2 [file e-69-0o670-Isup2.hkl]

# 
# h,k,l, Fc-squared, Fo-squared, sigma(Fo-squared) and status flag 
# 
data_I
_shelx_title ' sad in P2(1)' 
_shelx_refln_list_code          4 
_shelx_F_calc_maximum       92.07 
_exptl_crystal_F_000       224.00 
_reflns_d_resolution_high  0.7570 
 
loop_ 
 _symmetry_equiv_pos_as_xyz 
 'x, y, z' 
 '-x, y+1/2, -z' 
 
_cell_length_a     8.7761 
_cell_length_b     5.0880 
_cell_length_c    10.6357 
_cell_angle_alpha  90.000 
_cell_angle_beta  101.381 
_cell_angle_gamma  90.000 
 
_shelx_F_squared_multiplier     1.000 
 
loop_ 
 _refln_index_h 
 _refln_index_k 
 _refln_index_l 
 _refln_F_squared_calc 
 _refln_F_squared_meas 
 _refln_F_squared_sigma 
 _refln_observed_status 
   0  -6   0       21.21       23.88      1.78 o 
   1  -6   0       26.06       27.71      1.34 o 
   2  -6   0        5.20        3.82      1.27 o 
   3  -6   0       16.35       16.99      2.04 o 
   4  -6   0        1.91        1.19      1.10 o 
   5  -6   0        0.81        0.00      1.10 o 
   1  -5   0      228.26      241.57      6.97 o 
   2  -5   0       15.70       15.63      1.70 o 
   3  -5   0        5.83        5.61      1.27 o 
   4  -5   0       17.74       18.35      2.04 o 
   5  -5   0        8.58       10.45      1.70 o 
   6  -5   0        2.24        2.97      1.36 o 
   7  -5   0        7.61        6.29      1.61 o 
   1  -4   0       63.33       58.71      2.46 o 
   2  -4   0       16.31       19.20      1.70 o 
   3  -4   0      246.20      242.76      6.97 o 
   4  -4   0       52.78       50.90      2.55 o 
   5  -4   0       16.27       17.50      1.87 o 
   6  -4   0       30.98       27.02      2.12 o 
   7  -4   0       30.76       31.69      2.38 o 
   8  -4   0       32.44       24.39      2.55 o 
   9  -4   0        1.20        2.55      1.53 o 
   2  -3   0      138.73      135.19      4.08 o 
   3  -3   0       16.05       15.80      1.44 o 
   4  -3   0       81.10       82.00      3.14 o 
   5  -3   0      336.43      322.63      8.84 o 
   6  -3   0      262.06      251.00      7.39 o 
   7  -3   0        7.00        8.07      1.53 o 
   8  -3   0        2.72        1.78      1.27 o 
   9  -3   0        7.35       10.11      1.87 o 
  10  -3   0        0.69        1.70      1.61 o 
   2  -2   0      180.92      191.52      5.18 o 
   3  -2   0       21.29       19.20      1.27 o 
   4  -2   0     1088.57     1081.32     25.66 o 
   5  -2   0       56.51       55.40      2.46 o 
   6  -2   0       34.49       32.97      2.04 o 
   7  -2   0      198.91      202.14      6.29 o 
   8  -2   0       16.23       15.12      1.95 o 
   9  -2   0        7.69        9.26      1.78 o 
  10  -2   0        2.03        2.21      1.61 o 
   1  -1   0      146.71      157.19      3.82 o 
   2  -1   0     8477.37     8302.71    190.08 o 
   3  -1   0       12.36       12.83      0.93 o 
   4  -1   0       50.36       50.09      1.40 o 
   5  -1   0       40.67       36.60      1.83 o 
   6  -1   0       78.75       79.34      1.84 o 
   7  -1   0       22.54       22.35      0.96 o 
   8  -1   0       21.55       24.64      2.21 o 
   9  -1   0       83.52       93.55      3.99 o 
  10  -1   0        5.84        8.07      1.70 o 
  11  -1   0        2.60        2.21      1.61 o 
   1   0   0        6.16        5.41      0.30 o 
   2   0   0     1071.19     1098.99     17.63 o 
   3   0   0        4.46        9.80      1.70 o 
   4   0   0      453.56      427.41      7.24 o 
   5   0   0        9.87       10.22      0.65 o 
   6   0   0       45.84       45.33      1.34 o 
   7   0   0       42.12       44.01      1.43 o 
   8   0   0        0.23        0.00      0.50 o 
   9   0   0       21.85       23.26      1.26 o 
  10   0   0        7.10        9.09      1.70 o 
  11   0   0       61.14       78.26      3.82 o 
   1   1   0      146.48      150.29      2.64 o 
   2   1   0     8476.53     8361.43    138.50 o 
   3   1   0       12.24       11.44      0.59 o 
   4   1   0       50.47       48.13      1.26 o 
   5   1   0       40.70       37.43      1.17 o 
   6   1   0       78.75       78.53      1.98 o 
   7   1   0       22.60       21.88      1.08 o 
   8   1   0       21.61       25.15      1.20 o 
   9   1   0       83.49       95.53      2.61 o 
  10   1   0        5.87        4.74      1.06 o 
  11   1   0        2.60        2.12      1.10 o 
   0   2   0     1543.08     1556.57     41.42 o 
   1   2   0       71.36       80.02      1.59 o 
   2   2   0      180.93      194.27      2.78 o 
   3   2   0       21.42       19.29      1.61 o 
   4   2   0     1089.03     1090.94     23.58 o 
   5   2   0       56.41       56.21      2.04 o 
   6   2   0       34.57       31.27      1.18 o 
   7   2   0      198.87      196.92      5.65 o 
   8   2   0       16.29       18.39      1.10 o 
   9   2   0        7.67        8.16      1.44 o 
  10   2   0        2.03        0.42      0.93 o 
   1   3   0       41.58       40.13      0.82 o 
   2   3   0      138.86      131.18      2.13 o 
   3   3   0       15.96       13.99      0.77 o 
   4   3   0       81.20       80.74      1.98 o 
   5   3   0      336.53      315.27      5.87 o 
   6   3   0      262.32      248.67      4.86 o 
   7   3   0        6.97        7.39      1.36 o 
   8   3   0        2.75        1.44      0.85 o 
   9   3   0        7.34        7.65      1.53 o 
  10   3   0        0.69        2.04      1.10 o 
   0   4   0       10.67       10.62      0.81 o 
   1   4   0       63.41       61.58      1.59 o 
   2   4   0       16.36       16.23      0.69 o 
   3   4   0      246.10      233.27      4.64 o 
   4   4   0       52.91       47.54      2.29 o 
   5   4   0       16.30       17.08      1.87 o 
   6   4   0       31.00       31.69      2.29 o 
   7   4   0       30.77       36.62      2.55 o 
   8   4   0       32.45       29.14      2.72 o 
   9   4   0        1.19        0.85      1.10 o 
   1   5   0      228.24      239.65      3.92 o 
   2   5   0       15.76       17.28      2.72 o 
   3   5   0        5.80        6.46      1.27 o 
   4   5   0       17.73       19.12      2.04 o 
   5   5   0        8.56        8.84      1.61 o 
   6   5   0        2.24        0.93      1.02 o 
   7   5   0        7.62       11.13      1.87 o 
   0   6   0       21.26       22.94      1.78 o 
   1   6   0       26.04       28.55      2.12 o 
   2   6   0        5.18        4.76      1.19 o 
   3   6   0       16.33       20.14      2.21 o 
   4   6   0        1.91        2.38      1.19 o 
   5   6   0        0.81        0.51      1.10 o 
  -5  -6   1        1.49        2.63      1.19 o 
  -4  -6   1        1.27        2.97      1.27 o 
  -3  -6   1        6.93       10.79      1.70 o 
  -2  -6   1        5.40        5.01      1.27 o 
  -1  -6   1       64.04       67.81      3.06 o 
   0  -6   1        6.06        5.57      0.84 o 
   1  -6   1       63.06       69.76      3.23 o 
   2  -6   1        2.08        2.29      1.10 o 
   3  -6   1        4.11        4.59      1.36 o 
   4  -6   1        0.54        0.00      0.93 o 
  -7  -5   1        0.55        0.00      1.19 o 
  -6  -5   1       13.52       11.05      1.78 o 
  -5  -5   1       13.14       15.55      1.95 o 
  -4  -5   1        0.12        1.53      1.02 o 
  -3  -5   1        9.56       10.37      1.53 o 
  -2  -5   1        1.23        2.04      0.93 o 
  -1  -5   1       43.19       45.80      2.29 o 
   0  -5   1        2.13        2.21      0.85 o 
   1  -5   1       73.41       76.98      2.80 o 
   2  -5   1       12.78       12.41      1.61 o 
   3  -5   1       17.96       18.01      1.95 o 
   4  -5   1        0.64        0.00      0.76 o 
   5  -5   1        5.17        8.16      1.53 o 
   6  -5   1        4.10        3.23      1.36 o 
   7  -5   1        1.98        0.00      1.10 o 
  -9  -4   1        2.64        4.16      1.78 o 
  -8  -4   1       27.90       27.87      2.72 o 
  -7  -4   1        3.39        2.46      1.27 o 
  -6  -4   1        2.06        2.97      1.19 o 
  -5  -4   1        9.00       10.79      1.61 o 
  -4  -4   1       10.20       10.11      1.44 o 
  -3  -4   1      242.16      250.75      7.14 o 
  -2  -4   1       11.42       11.22      1.27 o 
  -1  -4   1       12.92       14.87      1.36 o 
   0  -4   1        9.69        9.94      1.10 o 
   2  -4   1        4.18        4.16      1.02 o 
   3  -4   1      153.12      155.49      5.01 o 
   4  -4   1        8.05        9.60      1.44 o 
   5  -4   1       13.75       11.47      1.53 o 
   6  -4   1        0.89        0.00      0.85 o 
   7  -4   1       10.40       11.47      1.87 o 
   8  -4   1       31.28       27.36      2.72 o 
 -10  -3   1        4.08        5.52      1.87 o 
  -9  -3   1        4.11        2.63      1.53 o 
  -8  -3   1       18.06       16.31      2.12 o 
  -7  -3   1        8.36       10.20      1.70 o 
  -6  -3   1       78.98       76.98      3.40 o 
  -5  -3   1      180.24      184.89      5.69 o 
  -4  -3   1        4.00        4.16      1.02 o 
  -3  -3   1       19.23       19.54      1.36 o 
  -2  -3   1      109.09      105.02      3.40 o 
  -1  -3   1      172.17      184.38      5.10 o 
   3  -3   1      110.42      104.51      3.57 o 
   4  -3   1        0.40        2.80      0.93 o 
   5  -3   1      289.20      267.99      7.82 o 
   6  -3   1      115.29      108.68      4.16 o 
   7  -3   1       24.28       22.43      2.21 o 
   8  -3   1       10.15        9.52      1.70 o 
   9  -3   1        6.53        7.73      1.78 o 
 -10  -2   1        0.14        0.00      1.19 o 
  -9  -2   1        8.44        9.18      1.78 o 
  -8  -2   1        2.00        2.12      1.27 o 
  -7  -2   1       88.72       92.87      3.74 o 
  -6  -2   1       33.95       34.75      2.12 o 
  -5  -2   1        7.79        6.88      1.10 o 
  -4  -2   1      638.46      636.00     15.55 o 
  -3  -2   1       97.04       96.44      3.14 o 
  -2  -2   1        3.42        4.08      0.68 o 
  -1  -2   1      228.20      238.17      5.95 o 
   2  -2   1      300.95      299.09      6.97 o 
   3  -2   1      139.06      140.88      4.25 o 
   4  -2   1      641.64      628.52     15.55 o 
   5  -2   1        4.62        3.65      0.93 o 
   6  -2   1       47.68       41.38      2.29 o 
   7  -2   1      164.62      162.55      5.27 o 
   8  -2   1       21.42       21.16      2.21 o 
   9  -2   1        5.99        7.56      1.70 o 
  10  -2   1        2.04        2.72      1.61 o 
 -11  -1   1        3.88        2.80      1.61 o 
 -10  -1   1        1.24        2.72      1.44 o 
  -9  -1   1       49.20       51.83      2.89 o 
  -8  -1   1        3.52        5.44      1.36 o 
  -7  -1   1       33.74       35.86      2.21 o 
  -6  -1   1       39.72       36.45      2.04 o 
  -5  -1   1       79.05       76.64      2.72 o 
  -4  -1   1      299.22      307.08      7.90 o 
  -3  -1   1      162.03      168.07      4.50 o 
  -2  -1   1     2223.01     2177.43     50.13 o 
  -1  -1   1        6.32        7.48      0.59 o 
   0  -1   1      939.02      944.78     21.67 o 
   1  -1   1        0.14        0.17      0.17 o 
   2  -1   1     1808.05     1836.80     29.38 o 
   3  -1   1      166.19      172.79      5.01 o 
   4  -1   1        5.12        4.43      0.55 o 
   5  -1   1       72.46       69.79      1.61 o 
   6  -1   1       20.30       20.10      0.87 o 
   7  -1   1        6.40        7.34      0.67 o 
   8  -1   1       22.57       21.41      2.12 o 
   9  -1   1       46.66       46.22      2.80 o 
  10  -1   1        6.03        5.01      1.61 o 
  11  -1   1        5.29        2.63      1.70 o 
 -11   0   1       11.46       14.53      2.04 o 
 -10   0   1        4.74        6.71      1.53 o 
  -9   0   1        2.44        1.70      0.72 o 
  -8   0   1        0.02        0.00      0.45 o 
  -7   0   1       66.21       63.75      1.79 o 
  -6   0   1        0.00        0.01      0.37 o 
  -5   0   1      197.54      203.49      3.81 o 
  -4   0   1      322.91      299.42      7.60 o 
  -3   0   1       70.78       67.20      1.44 o 
  -2   0   1      520.33      467.95      7.69 o 
  -1   0   1        2.75        4.91      0.27 o 
   0   0   1       63.80       59.82      1.61 o 
   1   0   1        0.35        0.82      0.18 o 
   3   0   1        1.40        0.41      0.55 o 
   4   0   1      271.67      275.38      4.84 o 
   5   0   1       26.58       27.82      0.96 o 
   6   0   1        3.92        3.78      0.55 o 
   7   0   1        1.28        0.94      0.51 o 
   8   0   1       10.87       10.97      0.94 o 
   9   0   1        0.02        1.18      0.61 o 
  10   0   1       19.13       21.33      2.21 o 
  11   0   1       25.40       30.76      2.80 o 
 -11   1   1        3.88        5.01      1.95 o 
 -10   1   1        1.25        1.67      0.71 o 
  -9   1   1       49.20       53.53      1.86 o 
  -8   1   1        3.51        4.51      1.23 o 
  -7   1   1       33.69       34.24      1.32 o 
  -6   1   1       39.72       38.20      1.32 o 
  -5   1   1       79.03       74.63      1.39 o 
  -4   1   1      299.26      309.09      4.34 o 
  -3   1   1      162.04      166.28      2.43 o 
  -2   1   1     2223.85     2219.82     28.76 o 
  -1   1   1        6.40        6.81      0.66 o 
   0   1   1      939.13      962.09     32.06 o 
   1   1   1        0.16        0.54      0.27 o 
   2   1   1     1808.81     1837.23     31.61 o 
   3   1   1      166.03      171.12      3.12 o 
   4   1   1        5.09        4.65      0.51 o 
   5   1   1       72.38       69.22      1.71 o 
   6   1   1       20.33       19.72      0.96 o 
   7   1   1        6.43        7.29      1.36 o 
   8   1   1       22.58       24.73      1.20 o 
   9   1   1       46.61       50.66      3.70 o 
  10   1   1        6.04        5.69      1.27 o 
 -10   2   1        0.15        0.00      0.76 o 
  -9   2   1        8.45        9.95      0.98 o 
  -8   2   1        2.00        3.32      0.66 o 
  -7   2   1       88.65       91.45      2.38 o 
  -6   2   1       33.96       36.89      1.31 o 
  -5   2   1        7.73        6.87      0.89 o 
  -4   2   1      638.27      640.92     12.96 o 
  -3   2   1       96.97      103.43      3.53 o 
  -2   2   1        3.46        4.35      0.31 o 
  -1   2   1      228.32      236.32      3.40 o 
   0   2   1       61.04       61.01      0.96 o 
   1   2   1      274.74      289.87      3.53 o 
   2   2   1      300.98      304.48      4.33 o 
   3   2   1      138.82      145.37      2.73 o 
   4   2   1      641.66      643.70     17.80 o 
   5   2   1        4.68        4.11      0.49 o 
   6   2   1       47.72       46.18      2.29 o 
   7   2   1      164.55      156.83      4.93 o 
   8   2   1       21.44       23.54      1.78 o 
   9   2   1        5.99        4.59      1.19 o 
  10   2   1        2.03        1.44      1.02 o 
 -10   3   1        4.07        6.03      1.53 o 
  -9   3   1        4.11        3.65      1.19 o 
  -8   3   1       18.10       13.85      1.78 o 
  -7   3   1        8.34        9.97      0.88 o 
  -6   3   1       78.94       76.98      2.12 o 
  -5   3   1      180.15      180.10      4.55 o 
  -4   3   1        4.02        4.94      0.76 o 
  -3   3   1       19.21       18.82      0.57 o 
  -2   3   1      109.02      107.29      1.83 o 
  -1   3   1      172.30      187.55      2.93 o 
   0   3   1       28.59       29.00      0.80 o 
   1   3   1       64.02       68.03      1.16 o 
   2   3   1       50.86       53.47      0.97 o 
   3   3   1      110.67      104.98      2.72 o 
   4   3   1        0.40        0.88      0.36 o 
   5   3   1      288.87      277.34      7.82 o 
   6   3   1      115.25      114.88      4.25 o 
   7   3   1       24.26       25.15      2.21 o 
   8   3   1       10.13        8.07      1.44 o 
   9   3   1        6.53        7.82      1.53 o 
  -9   4   1        2.65        4.33      1.44 o 
  -8   4   1       27.93       29.74      2.80 o 
  -7   4   1        3.38        1.78      1.02 o 
  -6   4   1        2.05        4.08      1.19 o 
  -5   4   1        8.98       10.44      1.53 o 
  -4   4   1       10.19       11.89      0.94 o 
  -3   4   1      242.15      244.63      4.86 o 
  -2   4   1       11.43       11.60      0.62 o 
  -1   4   1       12.85       13.04      0.70 o 
   0   4   1        9.70       10.81      0.76 o 
   1   4   1       10.57       12.82      0.62 o 
   2   4   1        4.21        4.51      0.64 o 
   3   4   1      153.10      151.20      3.24 o 
   4   4   1        8.02        8.92      1.36 o 
   5   4   1       13.75       13.51      1.70 o 
   6   4   1        0.91        0.93      0.85 o 
   7   4   1       10.36       11.13      1.70 o 
   8   4   1       31.27       28.80      2.72 o 
  -7   5   1        0.54        0.76      1.02 o 
  -6   5   1       13.51       13.26      1.95 o 
  -5   5   1       13.17       17.42      2.04 o 
  -4   5   1        0.12        0.34      0.85 o 
  -3   5   1        9.57       11.11      1.00 o 
  -2   5   1        1.22        1.91      0.60 o 
  -1   5   1       43.20       44.87      1.30 o 
   0   5   1        2.14        3.17      0.52 o 
   1   5   1       73.44       76.43      2.13 o 
   2   5   1       12.80       12.75      1.53 o 
   3   5   1       18.01       15.72      1.78 o 
   4   5   1        0.64        0.59      0.76 o 
   5   5   1        5.17        6.46      1.36 o 
   6   5   1        4.09        4.67      1.27 o 
   7   5   1        1.99        1.78      1.10 o 
  -5   6   1        1.49        2.21      1.19 o 
  -4   6   1        1.26        1.95      1.10 o 
  -3   6   1        6.97        8.41      1.61 o 
  -2   6   1        5.42        6.20      1.36 o 
  -1   6   1       64.04       63.81      2.16 o 
   0   6   1        6.04        5.52      1.19 o 
   1   6   1       63.10       62.20      3.06 o 
   2   6   1        2.07        2.04      1.02 o 
   3   6   1        4.13        6.12      1.44 o 
   4   6   1        0.54        0.00      0.85 o 
  -5  -6   2        2.19        1.78      1.36 o 
  -4  -6   2       10.70       11.73      1.78 o 
  -3  -6   2       11.40        7.90      1.53 o 
  -2  -6   2        5.17        3.74      1.19 o 
  -1  -6   2       10.61       11.22      1.53 o 
   1  -6   2        5.93        3.91      1.10 o 
   2  -6   2        8.23       10.03      1.61 o 
   3  -6   2        9.69       10.96      1.78 o 
   4  -6   2        0.71        0.00      1.02 o 
  -7  -5   2        2.52        0.68      1.27 o 
  -6  -5   2       15.96       19.71      2.29 o 
  -5  -5   2        3.69        3.74      1.27 o 
  -4  -5   2       24.14       23.71      2.12 o 
  -3  -5   2        1.39        1.10      0.93 o 
  -2  -5   2        6.72        6.29      1.27 o 
  -1  -5   2       60.50       64.75      2.72 o 
   0  -5   2       16.10       16.91      1.53 o 
   2  -5   2        5.19        6.12      1.19 o 
   3  -5   2       15.78       14.19      1.78 o 
   4  -5   2       14.32       14.95      1.87 o 
   5  -5   2       20.48       21.16      2.21 o 
   6  -5   2        5.33        6.71      1.61 o 
   7  -5   2        6.42        6.03      1.61 o 
  -9  -4   2        1.86        1.44      1.53 o 
  -8  -4   2       21.29       24.64      2.63 o 
  -7  -4   2        7.74        8.67      1.70 o 
  -6  -4   2        6.11        5.95      1.44 o 
  -5  -4   2        3.46        3.91      1.19 o 
  -4  -4   2       74.67       72.99      3.06 o 
  -3  -4   2       24.20       24.13      1.78 o 
  -2  -4   2       59.05       54.72      2.38 o 
  -1  -4   2       17.31       16.91      1.27 o 
   0  -4   2        0.09        0.00      0.51 o 
   1  -4   2       97.72       98.39      3.06 o 
   2  -4   2       25.11       24.46      0.87 o 
   3  -4   2      156.38      161.95      5.18 o 
   4  -4   2       40.90       42.40      2.38 o 
   5  -4   2       14.05       12.15      1.61 o 
   6  -4   2       14.75       14.78      1.95 o 
   7  -4   2        1.50        0.59      1.19 o 
   8  -4   2       19.46       18.61      2.29 o 
 -10  -3   2        8.09       10.11      2.12 o 
  -9  -3   2        4.03        4.59      1.61 o 
  -8  -3   2        2.48        2.89      1.36 o 
  -7  -3   2        2.37        1.87      1.19 o 
  -6  -3   2       40.84       35.52      2.38 o 
  -5  -3   2       31.65       31.69      2.12 o 
  -4  -3   2       22.22       19.88      1.70 o 
  -3  -3   2       23.91       22.52      1.53 o 
  -2  -3   2       84.90       88.45      2.89 o 
  -1  -3   2       58.52       58.54      2.12 o 
   0  -3   2      190.01      195.51      5.01 o 
   1  -3   2      206.11      218.03      5.35 o 
   2  -3   2       74.06       74.01      2.21 o 
   4  -3   2       50.50       47.84      2.38 o 
   5  -3   2       32.23       30.84      2.04 o 
   6  -3   2       80.78       76.30      3.40 o 
   7  -3   2        4.27        4.50      1.36 o 
   8  -3   2        5.38        7.14      1.53 o 
   9  -3   2        1.23        0.25      1.27 o 
 -11  -2   2        4.65        4.25      1.70 o 
 -10  -2   2        0.25        0.68      1.44 o 
  -9  -2   2        5.66        5.44      1.61 o 
  -8  -2   2       12.03       11.05      1.78 o 
  -7  -2   2       23.23       23.88      2.21 o 
  -6  -2   2        6.05        5.52      1.27 o 
  -5  -2   2       33.28       35.35      2.04 o 
  -4  -2   2       68.03       76.73      2.80 o 
  -3  -2   2      315.00      314.05      8.07 o 
  -2  -2   2      140.83      131.36      3.74 o 
  -1  -2   2      351.39      374.55      9.01 o 
   0  -2   2      618.45      655.71     14.95 o 
   1  -2   2       35.92       35.21      0.83 o 
   2  -2   2      163.88      166.88      4.16 o 
   3  -2   2       60.67       57.18      1.61 o 
   4  -2   2      268.16      266.80      7.22 o 
   5  -2   2      109.71      105.70      3.65 o 
   6  -2   2        5.02        5.69      1.19 o 
   7  -2   2       29.09       31.52      2.12 o 
   8  -2   2       24.68       26.43      2.46 o 
   9  -2   2        2.11        2.97      1.44 o 
  10  -2   2        0.89        1.02      1.44 o 
 -11  -1   2        0.11        1.78      1.36 o 
 -10  -1   2        3.32        2.38      1.36 o 
  -9  -1   2       21.41       18.86      2.12 o 
  -8  -1   2        1.28        0.68      1.10 o 
  -7  -1   2       23.63       22.94      1.95 o 
  -6  -1   2       12.31       11.90      1.44 o 
  -5  -1   2      177.57      173.17      5.10 o 
  -4  -1   2        0.48        0.93      0.68 o 
  -3  -1   2      763.26      740.08     17.84 o 
  -2  -1   2     1059.93     1050.73     23.96 o 
  -1  -1   2      147.25      139.86      3.48 o 
   0  -1   2      203.16      224.03      3.66 o 
   1  -1   2      169.26      171.30      4.25 o 
   2  -1   2     1948.27     2006.56     45.71 o 
   3  -1   2      133.73      126.40      2.39 o 
   4  -1   2      262.58      259.82      4.58 o 
   5  -1   2        2.12        1.82      0.37 o 
   6  -1   2       36.88       39.00      1.61 o 
   7  -1   2       54.25       53.06      1.55 o 
   8  -1   2        1.21        2.12      1.19 o 
   9  -1   2       29.94       31.18      2.46 o 
  10  -1   2       10.48       11.73      1.95 o 
 -11   0   2        8.07        8.75      1.70 o 
 -10   0   2        0.24        0.76      1.19 o 
  -9   0   2        0.54        0.00      0.89 o 
  -8   0   2        0.16        0.00      0.47 o 
  -7   0   2       22.52       23.76      1.16 o 
  -6   0   2       24.04       28.36      1.66 o 
  -5   0   2      361.63      356.61      6.31 o 
  -4   0   2      235.13      232.89      4.23 o 
  -3   0   2      135.72      130.85      3.65 o 
  -2   0   2      352.11      324.68      5.47 o 
  -1   0   2       11.52       12.87      0.76 o 
   0   0   2     4222.10     4676.38    106.21 o 
   1   0   2      306.17      285.11     13.89 o 
   2   0   2       52.14       58.03      1.78 o 
   3   0   2      285.63      301.26      5.20 o 
   4   0   2      398.27      404.50      6.91 o 
   5   0   2       73.21       70.21      1.71 o 
   6   0   2      176.09      174.48      3.51 o 
   7   0   2       22.50       23.12      1.10 o 
   8   0   2        0.82        1.95      0.57 o 
   9   0   2       21.74       23.08      2.42 o 
  10   0   2       12.55       16.57      1.95 o 
 -11   1   2        0.11        1.05      0.73 o 
 -10   1   2        3.32        2.30      0.71 o 
  -9   1   2       21.45       20.81      1.35 o 
  -8   1   2        1.26        2.12      0.65 o 
  -7   1   2       23.61       23.24      0.93 o 
  -6   1   2       12.32       12.45      0.61 o 
  -5   1   2      177.64      174.26      2.72 o 
  -4   1   2        0.51        0.50      0.24 o 
  -3   1   2      763.25      765.40     10.15 o 
  -2   1   2     1060.03     1037.98     13.73 o 
  -1   1   2      147.07      136.45      2.28 o 
   0   1   2      202.67      211.59      3.99 o 
   1   1   2      169.14      176.93      9.86 o 
   2   1   2     1947.84     2048.06     36.28 o 
   3   1   2      134.00      124.36      2.38 o 
   4   1   2      262.36      255.17      4.59 o 
   5   1   2        2.11        1.73      0.47 o 
   6   1   2       36.91       38.30      1.28 o 
   7   1   2       54.25       52.98      1.64 o 
   8   1   2        1.20        2.62      0.66 o 
   9   1   2       29.92       33.05      2.04 o 
  10   1   2       10.51        9.35      1.44 o 
 -11   2   2        4.65        3.06      1.27 o 
 -10   2   2        0.24        0.46      0.63 o 
  -9   2   2        5.66        5.95      2.00 o 
  -8   2   2       12.02       12.71      1.05 o 
  -7   2   2       23.26       25.85      2.46 o 
  -6   2   2        6.08        5.39      1.57 o 
  -5   2   2       33.26       33.19      1.44 o 
  -4   2   2       68.05       74.48      1.41 o 
  -3   2   2      314.73      320.86      4.54 o 
  -2   2   2      140.56      134.84      2.12 o 
  -1   2   2      351.29      375.17      5.23 o 
   0   2   2      618.30      642.88      8.75 o 
   1   2   2       36.02       35.35      1.11 o 
   2   2   2      163.84      167.82      3.33 o 
   3   2   2       60.61       55.30      1.70 o 
   4   2   2      268.09      267.99      7.31 o 
   5   2   2      109.79      103.58      2.22 o 
   6   2   2        5.05        4.84      1.02 o 
   7   2   2       29.05       29.65      1.95 o 
   8   2   2       24.74       25.15      1.87 o 
   9   2   2        2.10        3.48      1.10 o 
  10   2   2        0.89        1.10      1.02 o 
 -10   3   2        8.09       12.49      1.95 o 
  -9   3   2        4.05        2.55      1.02 o 
  -8   3   2        2.46        2.39      0.64 o 
  -7   3   2        2.37        2.39      0.59 o 
  -6   3   2       40.85       38.72      1.95 o 
  -5   3   2       31.60       34.33      1.33 o 
  -4   3   2       22.17       18.17      1.23 o 
  -3   3   2       23.93       22.09      0.67 o 
  -2   3   2       84.91       83.38      1.59 o 
  -1   3   2       58.49       57.18      1.24 o 
   0   3   2      189.83      188.99      3.01 o 
   1   3   2      206.09      211.74      3.33 o 
   2   3   2       74.09       74.81      3.53 o 
   3   3   2       75.04       65.77      2.63 o 
   4   3   2       50.52       48.69      2.38 o 
   5   3   2       32.27       30.08      1.95 o 
   6   3   2       80.85       82.34      3.48 o 
   7   3   2        4.25        5.78      1.27 o 
   8   3   2        5.38        3.48      1.10 o 
   9   3   2        1.23        0.68      0.85 o 
  -9   4   2        1.87        0.68      1.02 o 
  -8   4   2       21.27       23.03      2.55 o 
  -7   4   2        7.73        6.54      1.44 o 
  -6   4   2        6.13        8.65      0.88 o 
  -5   4   2        3.47        2.71      0.61 o 
  -4   4   2       74.65       68.00      2.06 o 
  -3   4   2       24.24       23.83      0.80 o 
  -2   4   2       58.95       55.10      1.33 o 
  -1   4   2       17.26       16.47      0.76 o 
   0   4   2        0.09        0.00      0.31 o 
   1   4   2       97.83      103.06      2.54 o 
   2   4   2       25.06       27.16      1.26 o 
   3   4   2      156.33      152.18      5.10 o 
   4   4   2       40.92       41.55      2.38 o 
   5   4   2       14.06       12.58      1.70 o 
   6   4   2       14.71       17.67      1.95 o 
   7   4   2        1.51        3.14      1.10 o 
   8   4   2       19.49       19.80      2.29 o 
  -7   5   2        2.54        1.87      1.19 o 
  -6   5   2       15.96       19.12      2.29 o 
  -5   5   2        3.68        2.21      1.10 o 
  -4   5   2       24.17       23.10      1.37 o 
  -3   5   2        1.40        1.24      0.57 o 
  -2   5   2        6.70        6.59      0.85 o 
  -1   5   2       60.54       64.23      1.60 o 
   0   5   2       16.09       19.20      0.94 o 
   1   5   2       45.37       47.85      1.38 o 
   2   5   2        5.18        4.08      1.02 o 
   3   5   2       15.77       15.04      1.78 o 
   4   5   2       14.28       14.78      1.87 o 
   5   5   2       20.46       23.79      2.38 o 
   6   5   2        5.35        4.16      1.27 o 
   7   5   2        6.41        8.16      1.61 o 
  -5   6   2        2.20        3.06      1.27 o 
  -4   6   2       10.72       14.27      1.95 o 
  -3   6   2       11.40       11.56      1.70 o 
  -2   6   2        5.16        7.09      0.99 o 
  -1   6   2       10.61       11.44      1.17 o 
   0   6   2        0.45        0.25      0.58 o 
   1   6   2        5.91        7.73      1.36 o 
   2   6   2        8.22       12.24      1.70 o 
   3   6   2        9.66       13.26      1.78 o 
   4   6   2        0.71        0.93      0.93 o 
  -5  -6   3        0.13        0.00      1.19 o 
  -4  -6   3        3.16        4.08      1.44 o 
  -3  -6   3        0.52        0.00      1.02 o 
  -2  -6   3        0.18        0.42      1.02 o 
   0  -6   3        7.11        5.86      1.02 o 
   2  -6   3        0.40        1.36      0.93 o 
   3  -6   3        1.36        1.95      1.19 o 
   4  -6   3       10.17       10.45      1.95 o 
  -7  -5   3        1.24        0.00      1.19 o 
  -6  -5   3        9.86       11.64      1.95 o 
  -5  -5   3        2.79        2.97      1.27 o 
  -4  -5   3       15.13       14.95      1.87 o 
  -3  -5   3        1.41        0.00      0.93 o 
  -2  -5   3       19.44       18.86      1.78 o 
  -1  -5   3        2.01        2.38      0.93 o 
   0  -5   3        0.53        0.00      0.76 o 
   1  -5   3        5.17        4.84      0.93 o 
   3  -5   3       12.20       12.75      1.70 o 
   4  -5   3        0.00        1.53      1.02 o 
   5  -5   3        0.18        0.00      0.93 o 
   6  -5   3        2.96        3.14      1.27 o 
  -9  -4   3        0.65        0.00      1.36 o 
  -8  -4   3        4.34        6.37      1.70 o 
  -7  -4   3        3.23        3.65      1.36 o 
  -6  -4   3        0.90        0.00      1.02 o 
  -5  -4   3       12.08       13.60      1.78 o 
  -4  -4   3       13.44       12.66      1.61 o 
  -3  -4   3        8.96        8.84      1.36 o 
  -2  -4   3       48.11       46.65      2.21 o 
  -1  -4   3        1.08        1.19      0.76 o 
   0  -4   3       36.03       36.62      1.70 o 
   1  -4   3       43.12       42.79      1.26 o 
   2  -4   3        1.95        1.53      0.59 o 
   4  -4   3        1.15        0.68      0.85 o 
   5  -4   3        9.44        9.18      1.53 o 
   6  -4   3        9.40       12.24      1.70 o 
   7  -4   3        6.86        7.73      1.61 o 
   8  -4   3        3.74        3.06      1.53 o 
 -10  -3   3        0.71        1.36      1.53 o 
  -9  -3   3        1.14        1.44      1.36 o 
  -8  -3   3        0.33        0.00      1.10 o 
  -7  -3   3        5.11        5.27      1.44 o 
  -6  -3   3       33.24       32.03      2.29 o 
  -5  -3   3        4.12        5.01      1.19 o 
  -4  -3   3        3.24        3.48      1.10 o 
  -3  -3   3       20.95       23.28      1.61 o 
  -2  -3   3      160.26      167.39      4.76 o 
  -1  -3   3      331.64      324.84      8.16 o 
   0  -3   3      154.72      159.83      4.16 o 
   1  -3   3       93.75       85.04      1.77 o 
   2  -3   3        2.76        2.21      0.51 o 
   3  -3   3        4.94        5.35      0.59 o 
   4  -3   3        5.49        6.71      1.19 o 
   5  -3   3       32.07       29.06      1.95 o 
   6  -3   3        8.42        9.01      1.53 o 
   7  -3   3        9.16        8.16      1.53 o 
   8  -3   3        5.61        7.39      1.61 o 
   9  -3   3        7.08        4.42      1.53 o 
 -11  -2   3        3.05        0.00      1.44 o 
 -10  -2   3        0.73        1.53      1.44 o 
  -9  -2   3       21.25       16.91      2.21 o 
  -8  -2   3       22.63       27.45      2.46 o 
  -7  -2   3        5.55        5.69      1.36 o 
  -6  -2   3        1.23        3.48      1.10 o 
  -5  -2   3        5.93        5.61      1.19 o 
  -4  -2   3       18.22       18.61      1.53 o 
  -3  -2   3      465.61      459.52     11.30 o 
  -2  -2   3       10.11        8.75      0.93 o 
  -1  -2   3      526.99      538.37     12.75 o 
   0  -2   3      270.37      279.39      4.84 o 
   1  -2   3      160.39      159.74      4.16 o 
   2  -2   3      332.65      336.39      8.16 o 
   3  -2   3       89.54       86.07      2.38 o 
   4  -2   3       16.58       17.05      1.19 o 
   5  -2   3        0.18        0.43      0.42 o 
   6  -2   3       10.74       10.45      1.44 o 
   7  -2   3       11.88       12.58      1.61 o 
   8  -2   3        0.15        1.19      1.10 o 
   9  -2   3       11.93       10.45      1.87 o 
  10  -2   3        7.72        8.16      1.87 o 
 -11  -1   3        2.73        1.10      1.44 o 
 -10  -1   3        4.27        6.12      1.61 o 
  -9  -1   3       12.02       13.85      1.95 o 
  -8  -1   3        6.04        5.52      1.36 o 
  -7  -1   3       59.80       58.63      2.80 o 
  -6  -1   3       21.03       21.67      1.87 o 
  -5  -1   3      293.80      283.97      7.65 o 
  -4  -1   3        3.66        5.10      0.93 o 
  -3  -1   3      298.20      306.32      7.65 o 
  -2  -1   3      203.53      203.44      5.74 o 
  -1  -1   3      218.08      239.74      7.99 o 
   0  -1   3      326.47      310.31      5.23 o 
   1  -1   3      371.71      380.24      9.01 o 
   2  -1   3      349.26      359.76      8.84 o 
   3  -1   3      148.56      151.76      3.99 o 
   4  -1   3      158.15      161.02      3.06 o 
   5  -1   3       57.70       57.44      1.51 o 
   6  -1   3       12.33       12.33      0.83 o 
   7  -1   3        7.29        8.02      1.06 o 
   8  -1   3       27.96       26.94      2.12 o 
   9  -1   3        4.97        5.35      1.53 o 
  10  -1   3        0.60        0.00      1.36 o 
 -11   0   3        1.02        1.10      1.27 o 
 -10   0   3        7.57        7.05      1.53 o 
  -9   0   3        5.81        5.89      0.77 o 
  -8   0   3        0.13        0.01      0.47 o 
  -7   0   3      269.04      271.15      5.19 o 
  -6   0   3        4.16        7.18      0.67 o 
  -5   0   3      264.47      250.55      4.65 o 
  -4   0   3       61.70       60.30      2.55 o 
  -3   0   3      158.71      158.42      3.00 o 
  -2   0   3      252.34      226.66      4.00 o 
  -1   0   3      464.50      441.40      9.30 o 
   0   0   3       71.23       76.28      1.56 o 
   1   0   3       91.46      103.15      2.72 o 
   2   0   3      338.48      342.21      5.83 o 
   3   0   3       10.00       10.01      0.60 o 
   4   0   3      231.46      217.90      4.02 o 
   5   0   3       55.94       57.84      1.56 o 
   6   0   3        3.48        1.94      0.53 o 
   7   0   3        0.14        0.00      0.44 o 
   8   0   3        0.43        0.00      0.55 o 
   9   0   3        5.93        5.96      0.88 o 
 -11   1   3        2.73        2.52      1.06 o 
 -10   1   3        4.28        4.16      0.98 o 
  -9   1   3       12.03       12.69      1.61 o 
  -8   1   3        6.05        7.07      0.93 o 
  -7   1   3       59.91       59.43      1.37 o 
  -6   1   3       21.01       21.06      0.98 o 
  -5   1   3      293.49      287.46      4.26 o 
  -4   1   3        3.70        3.92      0.36 o 
  -3   1   3      297.70      303.92      5.25 o 
  -2   1   3      203.59      191.39      3.57 o 
  -1   1   3      218.48      231.65      4.18 o 
   0   1   3      326.19      311.00      6.67 o 
   1   1   3      371.59      378.18     14.83 o 
   2   1   3      349.46      376.70     17.25 o 
   3   1   3      148.84      151.46      4.56 o 
   4   1   3      158.32      154.66      3.01 o 
   5   1   3       57.71       57.80      1.51 o 
   6   1   3       12.30       12.28      0.83 o 
   7   1   3        7.24        6.96      0.89 o 
   8   1   3       27.98       27.28      1.87 o 
   9   1   3        4.97        1.95      0.93 o 
  10   1   3        0.60        0.68      0.85 o 
 -11   2   3        3.06        2.55      1.61 o 
 -10   2   3        0.74        2.22      0.69 o 
  -9   2   3       21.28       24.50      2.00 o 
  -8   2   3       22.66       23.72      2.29 o 
  -7   2   3        5.57        5.86      0.85 o 
  -6   2   3        1.23        2.10      0.64 o 
  -5   2   3        5.89        6.10      0.45 o 
  -4   2   3       18.18       17.66      0.65 o 
  -3   2   3      465.68      459.71      9.22 o 
  -2   2   3       10.19        7.59      0.49 o 
  -1   2   3      526.61      543.62      7.47 o 
   0   2   3      270.32      270.85      4.96 o 
   1   2   3      160.88      159.93      4.08 o 
   2   2   3      332.49      344.99      6.22 o 
   3   2   3       89.43       82.85      2.10 o 
   4   2   3       16.63       16.91      1.27 o 
   5   2   3        0.18        0.00      0.59 o 
   6   2   3       10.71       13.77      1.53 o 
   7   2   3       11.88       13.51      1.61 o 
   8   2   3        0.15        0.00      0.68 o 
   9   2   3       11.92       10.37      1.53 o 
  10   2   3        7.71        7.82      1.53 o 
 -10   3   3        0.71        0.68      1.02 o 
  -9   3   3        1.14        2.38      0.85 o 
  -8   3   3        0.32        0.28      0.53 o 
  -7   3   3        5.10        6.76      0.83 o 
  -6   3   3       33.21       31.66      1.61 o 
  -5   3   3        4.11        4.91      0.71 o 
  -4   3   3        3.27        3.36      0.38 o 
  -3   3   3       20.86       21.68      0.74 o 
  -2   3   3      160.36      165.40      2.74 o 
  -1   3   3      332.02      329.30      4.85 o 
   0   3   3      154.77      159.19      3.33 o 
   1   3   3       93.74       84.15      2.13 o 
   2   3   3        2.74        2.10      0.51 o 
   3   3   3        4.90        5.48      0.72 o 
   4   3   3        5.49        4.76      1.02 o 
   5   3   3       32.03       30.50      2.04 o 
   6   3   3        8.40        9.43      1.44 o 
   7   3   3        9.16        8.92      1.44 o 
   8   3   3        5.58        4.50      1.27 o 
   9   3   3        7.08        9.26      1.61 o 
  -9   4   3        0.64        0.51      1.02 o 
  -8   4   3        4.34        7.82      1.61 o 
  -7   4   3        3.25        2.20      0.65 o 
  -6   4   3        0.90        1.69      0.68 o 
  -5   4   3       12.05       11.55      1.04 o 
  -4   4   3       13.48       14.27      1.11 o 
  -3   4   3        9.02        9.85      0.78 o 
  -2   4   3       48.21       46.55      1.23 o 
  -1   4   3        1.06        1.49      0.41 o 
   0   4   3       36.06       37.65      1.12 o 
   1   4   3       43.12       43.96      1.56 o 
   2   4   3        1.94        1.61      0.93 o 
   3   4   3       44.99       44.95      1.74 o 
   4   4   3        1.15        1.36      0.85 o 
   5   4   3        9.43       11.05      1.61 o 
   6   4   3        9.39       10.11      1.61 o 
   7   4   3        6.85        9.01      1.61 o 
   8   4   3        3.76        3.99      1.27 o 
  -7   5   3        1.23        0.00      1.02 o 
  -6   5   3        9.87       11.39      1.78 o 
  -5   5   3        2.81        2.43      0.71 o 
  -4   5   3       15.10       16.95      1.28 o 
  -3   5   3        1.42        0.76      0.57 o 
  -2   5   3       19.50       18.54      0.96 o 
  -1   5   3        2.01        1.45      0.76 o 
   0   5   3        0.53        0.06      0.38 o 
   1   5   3        5.13        5.06      0.83 o 
   2   5   3        9.77        9.41      1.06 o 
   3   5   3       12.23       13.77      1.78 o 
   4   5   3        0.00        0.00      0.76 o 
   5   5   3        0.18        1.27      0.93 o 
   6   5   3        2.97        2.29      1.10 o 
  -5   6   3        0.13        0.76      1.02 o 
  -4   6   3        3.14        5.44      1.44 o 
  -3   6   3        0.52        0.00      1.15 o 
  -2   6   3        0.19        0.15      0.63 o 
  -1   6   3        2.84        2.29      0.85 o 
   0   6   3        7.09        7.82      1.49 o 
   1   6   3        3.36        3.33      0.82 o 
   2   6   3        0.40        0.00      0.85 o 
   3   6   3        1.37        2.55      1.10 o 
   4   6   3       10.21       10.37      1.78 o 
  -4  -6   4        1.80        0.17      1.27 o 
  -3  -6   4        3.82        0.59      1.19 o 
  -1  -6   4        7.62        8.58      1.27 o 
   3  -6   4        1.73        4.16      1.27 o 
  -7  -5   4        0.03        0.68      1.36 o 
  -6  -5   4        6.42        7.56      1.70 o 
  -5  -5   4       13.07       15.46      2.04 o 
  -4  -5   4        2.75        1.78      1.10 o 
  -3  -5   4       26.25       27.53      2.04 o 
  -2  -5   4        1.75        1.70      1.02 o 
  -1  -5   4       11.12       12.95      1.05 o 
   0  -5   4        1.23        4.08      0.93 o 
   1  -5   4       14.32       13.60      1.44 o 
   4  -5   4        9.45       11.56      1.70 o 
   5  -5   4        5.93        7.56      1.61 o 
   6  -5   4       19.09       16.65      2.21 o 
  -9  -4   4        0.66        0.00      1.36 o 
  -8  -4   4        2.41        0.00      1.27 o 
  -7  -4   4        4.32        6.46      1.53 o 
  -6  -4   4        4.39        3.82      1.36 o 
  -5  -4   4       26.39       24.56      2.21 o 
  -4  -4   4       20.36       15.21      1.70 o 
  -3  -4   4       10.12        8.84      1.36 o 
  -2  -4   4       24.39       28.04      1.78 o 
  -1  -4   4       17.74       18.35      1.08 o 
   0  -4   4        0.90        1.19      0.59 o 
   1  -4   4       51.67       47.33      2.04 o 
   2  -4   4        6.08        6.71      0.85 o 
   4  -4   4        3.57        2.46      0.93 o 
   5  -4   4        1.38        0.85      0.93 o 
   6  -4   4        0.78        2.21      1.19 o 
   7  -4   4        4.79        6.63      1.53 o 
 -10  -3   4        2.23        5.10      1.78 o 
  -9  -3   4        1.29        0.59      1.27 o 
  -8  -3   4        7.70        8.75      1.70 o 
  -7  -3   4       37.32       35.26      2.46 o 
  -6  -3   4       31.09       33.22      2.29 o 
  -5  -3   4       37.05       35.86      2.29 o 
  -4  -3   4        8.29        7.05      1.27 o 
  -3  -3   4       18.73       18.61      1.61 o 
  -2  -3   4       42.33       39.68      1.87 o 
  -1  -3   4      133.14      130.18      3.65 o 
   0  -3   4       94.49       90.52      2.01 o 
   1  -3   4       45.75       44.69      1.78 o 
   2  -3   4       33.07       34.24      1.53 o 
   3  -3   4       10.82       11.81      0.93 o 
   5  -3   4       40.66       37.98      2.29 o 
   6  -3   4        6.89        4.84      1.27 o 
   7  -3   4        2.25        2.29      1.10 o 
   8  -3   4        3.50        4.33      1.44 o 
 -11  -2   4        3.23        3.31      1.70 o 
 -10  -2   4        3.04        1.53      1.44 o 
  -9  -2   4       13.65       16.31      2.21 o 
  -8  -2   4        1.45        3.31      1.36 o 
  -7  -2   4       11.35       11.05      1.70 o 
  -6  -2   4       58.58       56.42      2.80 o 
  -5  -2   4       25.45       25.41      1.78 o 
  -4  -2   4      136.68      133.49      4.16 o 
  -3  -2   4       88.30       83.02      2.89 o 
  -2  -2   4       80.25       77.39      1.83 o 
  -1  -2   4       48.12       45.95      1.23 o 
   0  -2   4      192.30      202.92      4.97 o 
   1  -2   4      287.90      277.43      6.97 o 
   2  -2   4      259.74      250.41      6.46 o 
   3  -2   4        4.26        6.37      0.76 o 
   4  -2   4        0.54        0.42      0.42 o 
   5  -2   4       10.62        9.84      0.71 o 
   6  -2   4        4.58        5.18      1.19 o 
   7  -2   4       49.83       45.29      2.55 o 
   8  -2   4        3.07        5.27      1.44 o 
   9  -2   4        2.01        1.02      1.36 o 
 -11  -1   4        3.15        2.53      0.85 o 
 -10  -1   4        2.10        2.40      0.71 o 
  -9  -1   4       12.62       13.77      1.87 o 
  -8  -1   4        3.27        2.12      1.19 o 
  -7  -1   4       13.74       12.58      1.70 o 
  -6  -1   4        5.60        5.27      1.19 o 
  -5  -1   4       93.48       93.85      2.31 o 
  -4  -1   4      199.46      198.95      3.90 o 
  -3  -1   4       80.47       78.02      3.70 o 
  -2  -1   4      323.02      349.50      6.10 o 
  -1  -1   4      133.03      143.00      2.70 o 
   0  -1   4      357.05      360.52     10.28 o 
   1  -1   4       38.03       41.00      2.42 o 
   2  -1   4      139.05      155.58      4.33 o 
   3  -1   4       71.09       69.08      2.29 o 
   4  -1   4      170.05      159.01      3.40 o 
   5  -1   4       25.58       22.54      0.98 o 
   6  -1   4       61.14       63.74      2.08 o 
   7  -1   4       17.57       18.70      1.05 o 
   8  -1   4        3.98        5.35      1.36 o 
   9  -1   4        2.55        0.25      1.27 o 
  10  -1   4        0.78        0.00      1.44 o 
 -11   0   4        1.88        2.63      1.36 o 
 -10   0   4        0.05        0.25      1.10 o 
  -9   0   4        0.39        1.37      0.58 o 
  -8   0   4        0.01        0.05      0.45 o 
  -7   0   4       16.71       14.88      1.02 o 
  -6   0   4        8.76        8.60      0.77 o 
  -5   0   4       89.64       89.84      2.17 o 
  -4   0   4        1.25        0.56      0.59 o 
  -3   0   4      243.43      258.91      5.82 o 
  -2   0   4      625.25      607.47     16.74 o 
  -1   0   4        8.66        6.65      0.51 o 
   0   0   4     1916.48     2373.17     38.00 o 
   1   0   4        1.10        3.24      0.93 o 
   2   0   4      191.69      195.66      4.42 o 
   3   0   4      175.50      188.61      3.57 o 
   4   0   4      175.79      178.38      3.48 o 
   5   0   4      122.90      125.60      2.70 o 
   6   0   4      119.91      112.10      2.68 o 
   7   0   4        1.34        1.33      0.59 o 
   8   0   4       10.70       13.79      1.10 o 
 -11   1   4        3.16        1.53      1.27 o 
 -10   1   4        2.11        2.72      1.27 o 
  -9   1   4       12.66       14.95      1.78 o 
  -8   1   4        3.26        2.48      0.49 o 
  -7   1   4       13.71       12.91      0.74 o 
  -6   1   4        5.59        5.51      0.66 o 
  -5   1   4       93.49       92.78      2.15 o 
  -4   1   4      199.02      198.94      3.78 o 
  -3   1   4       80.54       81.89      1.86 o 
  -2   1   4      322.64      350.58     11.73 o 
  -1   1   4      133.03      141.32      2.93 o 
   0   1   4      357.36      363.24     11.68 o 
   1   1   4       38.05       43.57      1.70 o 
   2   1   4      139.03      164.57      4.29 o 
   3   1   4       71.33       68.71      1.29 o 
   4   1   4      169.97      162.46      3.12 o 
   5   1   4       25.62       23.61      0.94 o 
   6   1   4       61.16       65.51      2.80 o 
   7   1   4       17.55       18.27      1.70 o 
   8   1   4        3.99        2.63      0.85 o 
   9   1   4        2.54        2.55      0.93 o 
  10   1   4        0.78        1.19      0.93 o 
 -11   2   4        3.24        3.57      1.19 o 
 -10   2   4        3.03        2.82      1.15 o 
  -9   2   4       13.63       12.60      1.14 o 
  -8   2   4        1.47        1.20      0.64 o 
  -7   2   4       11.34       10.10      0.99 o 
  -6   2   4       58.46       59.02      1.35 o 
  -5   2   4       25.52       23.78      0.96 o 
  -4   2   4      136.68      129.89      2.60 o 
  -3   2   4       88.14       84.08      1.63 o 
  -2   2   4       79.92       74.76      1.80 o 
  -1   2   4       48.17       44.87      3.70 o 
   0   2   4      192.59      199.16      3.87 o 
   1   2   4      288.12      277.67      5.17 o 
   2   2   4      260.02      258.87      7.65 o 
   3   2   4        4.29        5.06      1.10 o 
   4   2   4        0.55        0.05      0.45 o 
   5   2   4       10.61       10.45      1.36 o 
   6   2   4        4.60        6.03      1.19 o 
   7   2   4       49.81       46.22      2.55 o 
   8   2   4        3.06        4.33      1.10 o 
   9   2   4        2.00        2.21      1.02 o 
 -10   3   4        2.22        3.72      1.49 o 
  -9   3   4        1.31        1.36      0.66 o 
  -8   3   4        7.69        9.64      1.02 o 
  -7   3   4       37.32       34.43      2.25 o 
  -6   3   4       31.13       30.43      1.40 o 
  -5   3   4       37.11       30.15      1.61 o 
  -4   3   4        8.23        8.13      0.63 o 
  -3   3   4       18.82       17.46      0.78 o 
  -2   3   4       42.33       43.98      1.12 o 
  -1   3   4      132.97      127.82      2.82 o 
   0   3   4       94.35       96.69      2.31 o 
   1   3   4       45.62       44.99      1.50 o 
   2   3   4       33.09       34.84      1.78 o 
   3   3   4       10.86       12.15      1.02 o 
   4   3   4       25.49       26.26      1.87 o 
   5   3   4       40.65       40.19      2.29 o 
   6   3   4        6.90        6.88      1.27 o 
   7   3   4        2.24        1.78      0.93 o 
   8   3   4        3.48        4.16      1.19 o 
  -9   4   4        0.66        0.34      1.02 o 
  -8   4   4        2.40        1.92      1.19 o 
  -7   4   4        4.33        5.84      0.88 o 
  -6   4   4        4.37        5.56      1.15 o 
  -5   4   4       26.44       25.51      2.97 o 
  -4   4   4       20.40       16.25      2.08 o 
  -3   4   4       10.18        8.28      0.65 o 
  -2   4   4       24.34       24.59      0.92 o 
  -1   4   4       17.71       20.03      1.08 o 
   0   4   4        0.91        1.56      0.53 o 
   1   4   4       51.67       46.25      1.68 o 
   2   4   4        6.02        6.03      0.87 o 
   3   4   4        6.94        5.70      0.87 o 
   4   4   4        3.57        3.65      1.02 o 
   5   4   4        1.37        2.63      1.02 o 
   6   4   4        0.79        1.36      0.93 o 
   7   4   4        4.77        2.04      1.10 o 
  -7   5   4        0.03        0.08      0.93 o 
  -6   5   4        6.42        7.34      1.04 o 
  -5   5   4       13.10       14.30      1.28 o 
  -4   5   4        2.76        2.81      1.15 o 
  -3   5   4       26.20       27.78      1.47 o 
  -2   5   4        1.74        1.26      0.47 o 
  -1   5   4       11.12       11.66      1.04 o 
   0   5   4        1.22        0.82      0.59 o 
   1   5   4       14.36       13.46      1.95 o 
   2   5   4        1.96        0.93      1.19 o 
   3   5   4        9.46        9.43      1.53 o 
   4   5   4        9.41        7.39      1.53 o 
   5   5   4        5.91        5.52      1.44 o 
   6   5   4       19.12       19.46      2.29 o 
  -4   6   4        1.80        0.92      0.75 o 
  -3   6   4        3.82        5.46      0.96 o 
  -2   6   4        2.28        2.72      1.19 o 
  -1   6   4        7.61        8.16      1.61 o 
   0   6   4        5.18        7.62      1.00 o 
   1   6   4        1.58        0.09      0.67 o 
   2   6   4        2.11        3.74      1.19 o 
   3   6   4        1.71        2.12      1.10 o 
  -3  -6   5        9.70        9.43      1.44 o 
  -2  -6   5        2.03        2.63      0.85 o 
  -1  -6   5       25.21       26.77      1.95 o 
  -7  -5   5        2.90        3.31      1.44 o 
  -6  -5   5        5.88        3.48      1.53 o 
  -5  -5   5        0.38        0.51      1.19 o 
  -4  -5   5        1.88        2.21      1.19 o 
  -3  -5   5       16.21       16.05      1.29 o 
  -2  -5   5        0.97        0.92      0.58 o 
  -1  -5   5       19.23       17.50      1.70 o 
   0  -5   5        0.64        0.08      0.68 o 
   1  -5   5       29.63       27.53      1.78 o 
   4  -5   5        0.60        1.53      0.93 o 
   5  -5   5        0.72        1.27      1.19 o 
  -9  -4   5        3.38        5.27      1.78 o 
  -8  -4   5       10.14        8.84      1.87 o 
  -7  -4   5        1.89        0.68      1.27 o 
  -6  -4   5        2.84        2.89      1.27 o 
  -5  -4   5       28.88       28.80      2.21 o 
  -4  -4   5        4.59        2.80      1.27 o 
  -3  -4   5       47.84       43.67      2.34 o 
  -2  -4   5        0.29        0.00      0.50 o 
  -1  -4   5        7.03        6.33      0.75 o 
   0  -4   5        0.68        0.85      0.68 o 
   1  -4   5       45.41       42.06      2.04 o 
   2  -4   5        4.61        3.40      0.85 o 
   5  -4   5       12.81       11.56      1.70 o 
   6  -4   5       12.85       12.15      1.78 o 
   7  -4   5        0.84        0.34      1.10 o 
 -10  -3   5        1.12        0.17      1.44 o 
  -9  -3   5        1.45        3.23      1.44 o 
  -8  -3   5       15.15       18.27      2.21 o 
  -7  -3   5       17.65       15.80      2.04 o 
  -6  -3   5       13.94       10.88      1.70 o 
  -5  -3   5       15.88       15.80      1.78 o 
  -4  -3   5        0.74        0.00      0.93 o 
  -3  -3   5       19.75       18.86      2.08 o 
  -2  -3   5        1.22        1.31      0.49 o 
  -1  -3   5        3.33        3.42      0.54 o 
   0  -3   5        4.24        4.42      0.51 o 
   1  -3   5       14.27       13.85      1.10 o 
   2  -3   5       13.89       14.02      1.10 o 
   3  -3   5       76.69       62.71      2.29 o 
   5  -3   5       42.13       37.81      2.29 o 
   6  -3   5        4.77        3.06      1.10 o 
   7  -3   5        0.81        0.51      1.02 o 
   8  -3   5        2.47        0.00      1.02 o 
 -10  -2   5        0.21        0.00      0.64 o 
  -9  -2   5        5.91        3.00      0.83 o 
  -8  -2   5        2.67        5.10      1.36 o 
  -7  -2   5       22.19       21.67      2.12 o 
  -6  -2   5       29.81       26.85      2.12 o 
  -5  -2   5       24.15       22.21      1.22 o 
  -4  -2   5      112.46      106.99      2.58 o 
  -3  -2   5        3.45        4.66      0.85 o 
  -2  -2   5       25.51       26.34      1.78 o 
  -1  -2   5        5.29        5.28      0.55 o 
   0  -2   5       17.86       16.51      1.19 o 
   1  -2   5        6.41        6.71      0.85 o 
   2  -2   5       70.16       66.36      2.38 o 
   3  -2   5       11.93       11.73      1.10 o 
   4  -2   5      108.12      105.11      3.31 o 
   5  -2   5       10.72        8.76      0.75 o 
   6  -2   5        0.76        1.19      0.85 o 
   7  -2   5       11.93       12.41      1.70 o 
   8  -2   5        1.17        1.02      1.19 o 
   9  -2   5        5.41        5.01      1.61 o 
 -11  -1   5        7.53        9.22      1.57 o 
 -10  -1   5        3.74        3.50      1.74 o 
  -9  -1   5       25.37       26.08      1.66 o 
  -8  -1   5        8.93        8.42      0.98 o 
  -7  -1   5        1.06        2.40      0.72 o 
  -6  -1   5        6.60        5.34      0.73 o 
  -5  -1   5       15.80       14.49      1.02 o 
  -4  -1   5      179.94      170.09      3.48 o 
  -3  -1   5        2.71        3.11      0.51 o 
  -2  -1   5      348.77      341.90      6.07 o 
  -1  -1   5       48.60       54.15      1.38 o 
   0  -1   5      174.59      178.85      5.14 o 
   1  -1   5       38.76       36.89      1.02 o 
   2  -1   5      233.28      264.52     11.77 o 
   3  -1   5       35.08       36.96      1.70 o 
   4  -1   5        1.51        0.34      0.59 o 
   5  -1   5        0.47        0.34      0.76 o 
   6  -1   5        9.08        9.60      0.82 o 
   7  -1   5       24.03       19.05      2.76 o 
   8  -1   5        1.99        1.44      1.19 o 
   9  -1   5        9.64        9.86      1.78 o 
 -11   0   5        5.97        4.59      1.53 o 
 -10   0   5        7.32        8.32      0.98 o 
  -9   0   5        4.93        5.42      2.38 o 
  -8   0   5        3.43        3.31      0.69 o 
  -7   0   5       23.07       23.78      1.22 o 
  -6   0   5        5.62        6.22      0.69 o 
  -5   0   5       11.65       11.03      0.83 o 
  -4   0   5       70.18       65.45      1.71 o 
  -3   0   5        6.26        6.06      0.76 o 
  -2   0   5      575.59      561.39     13.51 o 
  -1   0   5      102.03      102.63      5.27 o 
   0   0   5       46.52       59.30      1.46 o 
   1   0   5        1.58        2.83      0.45 o 
   2   0   5       15.49       22.01      1.10 o 
   3   0   5        3.42        4.80      0.93 o 
   4   0   5        0.20        0.34      0.36 o 
   5   0   5        5.99        5.71      0.66 o 
   6   0   5        3.91        4.18      0.66 o 
   7   0   5        0.41        0.03      0.64 o 
   8   0   5       11.04       14.36      1.53 o 
 -11   1   5        7.51       10.45      1.78 o 
 -10   1   5        3.76        5.35      1.36 o 
  -9   1   5       25.38       25.24      2.04 o 
  -8   1   5        8.90       10.95      0.93 o 
  -7   1   5        1.06        0.71      0.68 o 
  -6   1   5        6.60        5.66      0.67 o 
  -5   1   5       15.81       15.87      0.90 o 
  -4   1   5      180.07      171.23      3.45 o 
  -3   1   5        2.67        3.25      0.48 o 
  -2   1   5      348.86      345.06      6.16 o 
  -1   1   5       48.61       52.18      1.47 o 
   0   1   5      174.50      172.86      5.14 o 
   1   1   5       38.57       40.40      1.26 o 
   2   1   5      233.77      264.42      4.95 o 
   3   1   5       35.12       34.83      0.86 o 
   4   1   5        1.50        1.34      0.50 o 
   5   1   5        0.48        0.85      0.68 o 
   6   1   5        9.08        9.94      1.27 o 
   7   1   5       23.98       23.03      1.70 o 
   8   1   5        2.00        1.87      0.85 o 
   9   1   5        9.62        8.84      1.44 o 
 -10   2   5        0.21        0.42      0.85 o 
  -9   2   5        5.91        6.54      1.27 o 
  -8   2   5        2.69        2.29      1.02 o 
  -7   2   5       22.21       20.52      1.35 o 
  -6   2   5       29.82       27.53      1.14 o 
  -5   2   5       24.11       25.19      1.04 o 
  -4   2   5      112.31      103.69      2.42 o 
  -3   2   5        3.42        4.11      0.57 o 
  -2   2   5       25.54       24.26      0.99 o 
  -1   2   5        5.25        6.11      0.63 o 
   0   2   5       17.92       16.82      1.83 o 
   1   2   5        6.36        6.09      0.66 o 
   2   2   5       70.08       67.26      1.89 o 
   3   2   5       11.89       10.29      0.90 o 
   4   2   5      108.23      110.51      2.76 o 
   5   2   5       10.73        8.16      1.27 o 
   6   2   5        0.77        0.08      0.59 o 
   7   2   5       11.91        9.77      1.44 o 
   8   2   5        1.17        1.44      0.85 o 
   9   2   5        5.39        3.40      1.19 o 
 -10   3   5        1.13        3.18      0.83 o 
  -9   3   5        1.46        0.56      0.76 o 
  -8   3   5       15.14       13.24      1.91 o 
  -7   3   5       17.61       16.86      1.32 o 
  -6   3   5       13.94       12.60      1.74 o 
  -5   3   5       15.90       14.53      0.84 o 
  -4   3   5        0.74        0.21      0.35 o 
  -3   3   5       19.71       19.65      1.02 o 
  -2   3   5        1.21        0.69      0.51 o 
  -1   3   5        3.34        3.01      0.57 o 
   0   3   5        4.23        4.48      0.63 o 
   1   3   5       14.22       14.75      1.36 o 
   2   3   5       13.92       16.65      1.14 o 
   3   3   5       76.64       65.57      4.16 o 
   4   3   5       12.24       13.45      1.14 o 
   5   3   5       42.00       36.71      2.29 o 
   6   3   5        4.78        3.23      1.02 o 
   7   3   5        0.81        1.36      0.93 o 
   8   3   5        2.46        0.51      0.85 o 
  -9   4   5        3.37        2.96      2.00 o 
  -8   4   5       10.15       11.59      1.22 o 
  -7   4   5        1.90        2.17      0.75 o 
  -6   4   5        2.82        2.77      0.75 o 
  -5   4   5       28.81       26.86      1.70 o 
  -4   4   5        4.63        4.13      0.78 o 
  -3   4   5       47.84       41.71      1.49 o 
  -2   4   5        0.29        0.00      0.41 o 
  -1   4   5        7.06        5.44      0.73 o 
   0   4   5        0.69        1.41      0.53 o 
   1   4   5       45.29       45.33      2.08 o 
   2   4   5        4.64        5.78      0.87 o 
   3   4   5       42.65       40.59      1.74 o 
   4   4   5        3.89        3.78      0.84 o 
   5   4   5       12.78       14.27      1.87 o 
   6   4   5       12.83       14.44      1.95 o 
   7   4   5        0.83        0.34      0.85 o 
  -7   5   5        2.89        4.02      0.93 o 
  -6   5   5        5.89        7.78      1.40 o 
  -5   5   5        0.37        0.19      0.63 o 
  -4   5   5        1.88        1.71      0.72 o 
  -3   5   5       16.24       12.66      1.70 o 
  -2   5   5        0.99        0.00      0.51 o 
  -1   5   5       19.23       19.65      1.34 o 
   0   5   5        0.66        0.15      0.57 o 
   1   5   5       29.58       27.15      1.46 o 
   2   5   5        2.46        3.57      0.81 o 
   3   5   5        5.02        6.53      1.04 o 
   4   5   5        0.60        0.00      0.85 o 
   5   5   5        0.71        0.00      0.85 o 
  -3   6   5        9.72       11.98      1.78 o 
  -2   6   5        2.05        0.93      1.02 o 
  -1   6   5       25.20       26.09      2.55 o 
   0   6   5        0.56        1.14      0.69 o 
   1   6   5        3.10        3.11      0.92 o 
   2   6   5        0.98        1.58      0.82 o 
  -2  -6   6        0.34        0.00      0.51 o 
  -1  -6   6        4.32        3.23      1.02 o 
  -6  -5   6        6.14        2.12      1.66 o 
  -5  -5   6        2.95        2.61      0.78 o 
  -4  -5   6        5.93        3.72      0.87 o 
  -3  -5   6        3.13        2.40      0.71 o 
  -2  -5   6        7.29        7.14      1.19 o 
  -1  -5   6       21.92       24.13      1.78 o 
   0  -5   6        2.72        1.95      0.93 o 
   4  -5   6        0.36        0.76      1.02 o 
  -8  -4   6        1.99        1.72      0.85 o 
  -7  -4   6        3.46        4.69      1.36 o 
  -6  -4   6        0.33        0.00      0.53 o 
  -5  -4   6        7.07        5.65      0.88 o 
  -4  -4   6       68.96       78.22      2.37 o 
  -3  -4   6        6.32        6.45      1.49 o 
  -2  -4   6        3.45        3.86      0.69 o 
  -1  -4   6        4.14        3.23      0.93 o 
   0  -4   6       13.59       13.26      1.36 o 
   1  -4   6       34.38       36.28      1.95 o 
   2  -4   6        7.89        7.82      1.10 o 
   5  -4   6        3.62        5.69      1.27 o 
   6  -4   6        3.43        2.46      1.19 o 
  -9  -3   6        0.66        0.00      1.06 o 
  -8  -3   6        2.60        3.55      1.40 o 
  -7  -3   6       12.14        9.56      1.14 o 
  -6  -3   6       26.60       25.33      2.12 o 
  -5  -3   6       22.31       22.59      1.34 o 
  -4  -3   6       14.44       13.00      1.08 o 
  -3  -3   6        2.95        3.32      1.15 o 
  -2  -3   6      108.39      102.86      3.14 o 
  -1  -3   6       52.98       50.59      1.49 o 
   0  -3   6       11.24       10.96      1.44 o 
   1  -3   6       23.22       20.48      1.44 o 
   2  -3   6        0.38        0.85      0.68 o 
   3  -3   6       16.48       14.78      1.36 o 
   5  -3   6        5.90        5.10      1.10 o 
   6  -3   6       15.45       15.63      1.78 o 
   7  -3   6        2.51        2.97      1.19 o 
 -10  -2   6        1.14        1.10      1.53 o 
  -9  -2   6       18.32       16.84      1.43 o 
  -8  -2   6        2.65        4.46      0.86 o 
  -7  -2   6        2.55        1.81      0.69 o 
  -6  -2   6       47.96       50.42      2.76 o 
  -5  -2   6        3.67        4.40      0.73 o 
  -4  -2   6       42.48       45.62      2.34 o 
  -3  -2   6      171.45      162.42      3.45 o 
  -2  -2   6       14.33       12.93      0.87 o 
  -1  -2   6       50.88       52.54      1.46 o 
   0  -2   6       66.82       62.45      3.06 o 
   1  -2   6        1.77        2.21      0.68 o 
   2  -2   6       37.03       38.49      1.87 o 
   3  -2   6       16.38       16.82      1.27 o 
   4  -2   6       26.19       26.77      1.53 o 
   5  -2   6       25.26       21.44      1.04 o 
   6  -2   6        8.97        8.24      1.36 o 
   7  -2   6        2.01        0.51      1.02 o 
   8  -2   6       11.06       11.73      1.78 o 
 -11  -1   6        0.18        1.02      1.23 o 
 -10  -1   6        0.28        1.88      0.73 o 
  -9  -1   6       14.27       19.90      1.46 o 
  -8  -1   6        0.85        0.46      0.58 o 
  -7  -1   6       31.55       34.23      1.52 o 
  -6  -1   6        0.58        0.85      0.55 o 
  -5  -1   6       84.18       73.64      2.68 o 
  -4  -1   6       81.35       82.41      3.65 o 
  -3  -1   6      122.11      118.67      2.67 o 
  -2  -1   6       84.84       85.89      2.72 o 
  -1  -1   6       28.30       29.43      1.04 o 
   0  -1   6      276.06      304.22      5.46 o 
   1  -1   6       24.26       22.25      1.40 o 
   2  -1   6      188.86      188.36      4.76 o 
   3  -1   6        2.82        3.57      0.85 o 
   4  -1   6        9.12        7.56      1.10 o 
   5  -1   6        3.70        2.70      0.57 o 
   6  -1   6        3.81        4.40      1.15 o 
   7  -1   6        6.99        6.03      1.27 o 
   8  -1   6        1.09        0.59      1.10 o 
 -11   0   6        0.22        0.00      1.19 o 
 -10   0   6        0.03        0.41      0.63 o 
  -9   0   6        1.20        1.19      0.72 o 
  -8   0   6        1.52        2.33      0.67 o 
  -7   0   6       17.20       18.45      1.22 o 
  -6   0   6        2.19        1.21      0.50 o 
  -5   0   6       45.02       45.80      4.21 o 
  -4   0   6        5.35        3.79      0.81 o 
  -3   0   6        3.05        4.17      0.72 o 
  -2   0   6      451.79      475.53      8.32 o 
  -1   0   6        0.74        0.40      0.39 o 
   0   0   6      397.42      473.45      8.23 o 
   1   0   6        2.35        3.95      0.53 o 
   2   0   6       56.30       54.66      1.49 o 
   3   0   6       33.77       36.43      2.85 o 
   4   0   6       22.59       19.80      1.53 o 
   5   0   6        0.09        0.00      0.89 o 
   6   0   6       14.93       18.91      1.17 o 
   7   0   6        0.11        0.68      0.68 o 
   8   0   6        0.22        0.25      0.68 o 
 -11   1   6        0.19        0.76      1.10 o 
 -10   1   6        0.27        0.00      0.93 o 
  -9   1   6       14.28       16.40      1.95 o 
  -8   1   6        0.85        0.16      1.06 o 
  -7   1   6       31.55       34.32      1.37 o 
  -6   1   6        0.57        0.80      0.49 o 
  -5   1   6       84.22       78.52      2.07 o 
  -4   1   6       81.29       87.59      2.16 o 
  -3   1   6      122.14      120.13      2.67 o 
  -2   1   6       84.76       84.51      2.10 o 
  -1   1   6       28.30       29.80      1.14 o 
   0   1   6      275.98      305.01      8.24 o 
   1   1   6       24.21       23.30      1.02 o 
   2   1   6      188.76      184.72      3.84 o 
   3   1   6        2.82        3.25      0.60 o 
   4   1   6        9.13        8.56      0.84 o 
   5   1   6        3.69        3.74      0.93 o 
   6   1   6        3.83        4.42      1.02 o 
   7   1   6        6.99        8.50      1.36 o 
   8   1   6        1.07        0.51      0.76 o 
   9   1   6        2.49        2.80      1.02 o 
 -10   2   6        1.14        2.12      1.02 o 
  -9   2   6       18.31       16.48      1.95 o 
  -8   2   6        2.66        3.14      1.10 o 
  -7   2   6        2.55        2.02      0.59 o 
  -6   2   6       47.92       45.86      1.57 o 
  -5   2   6        3.67        4.02      1.02 o 
  -4   2   6       42.47       41.95      2.08 o 
  -3   2   6      171.38      161.79      3.45 o 
  -2   2   6       14.26       11.46      0.87 o 
  -1   2   6       50.90       53.52      1.65 o 
   0   2   6       66.67       64.26      1.86 o 
   1   2   6        1.77        1.33      0.89 o 
   2   2   6       37.12       38.89      1.44 o 
   3   2   6       16.36       16.81      1.61 o 
   4   2   6       26.24       28.04      1.53 o 
   5   2   6       25.22       23.28      1.78 o 
   6   2   6        9.03        8.24      1.36 o 
   7   2   6        2.00        1.36      0.85 o 
   8   2   6       11.06        9.43      1.53 o 
  -9   3   6        0.66        0.34      0.85 o 
  -8   3   6        2.58        5.69      1.27 o 
  -7   3   6       12.14       11.22      1.61 o 
  -6   3   6       26.62       26.43      1.95 o 
  -5   3   6       22.30       20.22      1.10 o 
  -4   3   6       14.37       15.18      1.06 o 
  -3   3   6        2.97        2.46      0.57 o 
  -2   3   6      108.33      108.68      2.67 o 
  -1   3   6       52.95       53.58      3.99 o 
   0   3   6       11.24        9.22      0.90 o 
   1   3   6       23.33       21.97      1.57 o 
   2   3   6        0.37        0.51      0.54 o 
   3   3   6       16.45       16.23      1.20 o 
   4   3   6       35.85       34.66      1.59 o 
   5   3   6        5.92        4.33      1.10 o 
   6   3   6       15.49       13.17      1.78 o 
   7   3   6        2.50        0.85      0.85 o 
  -8   4   6        2.00        1.95      1.02 o 
  -7   4   6        3.47        5.10      1.19 o 
  -6   4   6        0.32        0.93      0.85 o 
  -5   4   6        7.07        6.37      1.27 o 
  -4   4   6       68.89       73.69      3.19 o 
  -3   4   6        6.33        5.87      0.77 o 
  -2   4   6        3.44        3.62      1.15 o 
  -1   4   6        4.15        4.14      0.76 o 
   0   4   6       13.57       13.55      1.10 o 
   1   4   6       34.44       35.04      1.59 o 
   2   4   6        7.92        7.41      0.96 o 
   3   4   6       28.46       23.64      1.59 o 
   4   4   6        2.48        2.46      0.78 o 
   5   4   6        3.62        4.67      1.27 o 
   6   4   6        3.44        1.36      0.93 o 
  -6   5   6        6.12        3.74      1.27 o 
  -5   5   6        2.96        2.46      1.19 o 
  -4   5   6        5.94        6.20      1.36 o 
  -3   5   6        3.12        2.80      1.10 o 
  -2   5   6        7.28        9.06      1.78 o 
  -1   5   6       21.91       23.28      1.43 o 
   0   5   6        2.72        2.27      0.71 o 
   1   5   6       14.33       13.79      1.28 o 
   2   5   6        2.71        2.64      0.81 o 
   3   5   6       14.61       16.25      1.47 o 
   4   5   6        0.36        0.59      0.93 o 
  -2   6   6        0.35        0.00      1.02 o 
  -1   6   6        4.32        3.62      0.87 o 
   0   6   6        0.16        0.63      0.71 o 
  -6  -5   7       33.28       40.88      1.98 o 
  -5  -5   7        4.25        5.74      2.59 o 
  -4  -5   7        2.48        1.73      0.71 o 
  -3  -5   7        9.42        9.69      1.44 o 
  -2  -5   7        1.60        1.19      0.76 o 
  -1  -5   7        8.29        7.90      1.27 o 
   0  -5   7        3.31        1.95      0.85 o 
  -8  -4   7        5.19        7.40      1.18 o 
  -7  -4   7        0.79        0.65      0.77 o 
  -6  -4   7       11.56       10.82      1.17 o 
  -5  -4   7        8.52        7.42      1.00 o 
  -4  -4   7       42.03       41.64      1.77 o 
  -3  -4   7       18.56       18.69      2.85 o 
  -2  -4   7       18.41       15.97      1.40 o 
  -1  -4   7       28.46       30.84      2.04 o 
   0  -4   7       30.88       35.69      2.12 o 
   1  -4   7       77.79       78.68      3.14 o 
   2  -4   7        9.90        8.84      1.27 o 
   5  -4   7        1.39        1.78      1.02 o 
   6  -4   7        5.00        3.06      1.27 o 
  -9  -3   7        3.08        2.16      0.86 o 
  -8  -3   7        3.79        3.74      0.90 o 
  -7  -3   7        1.26        1.75      0.75 o 
  -6  -3   7        0.60        1.35      0.67 o 
  -5  -3   7        7.96        8.14      0.99 o 
  -4  -3   7        4.41        5.15      0.81 o 
  -3  -3   7       53.38       55.94      1.83 o 
  -2  -3   7      160.20      149.68      3.32 o 
  -1  -3   7      244.54      236.92      4.58 o 
   0  -3   7       14.07       15.38      1.53 o 
   1  -3   7       13.92       12.24      1.36 o 
   2  -3   7       21.37       18.52      1.44 o 
   3  -3   7        7.44        5.01      0.93 o 
   5  -3   7        6.42        4.33      1.02 o 
   6  -3   7        2.11        0.34      0.93 o 
   7  -3   7        1.89        1.61      1.19 o 
 -10  -2   7        0.63        0.58      0.72 o 
  -9  -2   7        3.45        4.39      0.90 o 
  -8  -2   7        1.65        1.37      0.69 o 
  -7  -2   7       28.34       31.13      1.95 o 
  -6  -2   7        3.83        5.59      0.86 o 
  -5  -2   7       22.82       21.33      1.38 o 
  -4  -2   7        9.32        7.98      0.89 o 
  -3  -2   7      243.37      230.63      4.62 o 
  -2  -2   7       38.79       34.84      1.26 o 
  -1  -2   7       82.71       79.91      1.97 o 
   0  -2   7      337.67      322.59      5.91 o 
   1  -2   7       42.67       45.63      2.21 o 
   2  -2   7       67.80       73.84      2.89 o 
   3  -2   7       34.25       36.96      1.95 o 
   4  -2   7       11.17       12.24      1.27 o 
   5  -2   7       10.47       10.17      0.90 o 
   6  -2   7       17.70       16.65      1.78 o 
   7  -2   7       16.91       11.73      1.70 o 
   8  -2   7        7.65        8.84      1.70 o 
 -10  -1   7        0.15        1.75      0.72 o 
  -9  -1   7       73.80       82.18      2.64 o 
  -8  -1   7        1.96        2.02      0.73 o 
  -7  -1   7        0.35        1.25      0.61 o 
  -6  -1   7        6.71        7.70      0.92 o 
  -5  -1   7      389.66      376.94      7.12 o 
  -4  -1   7       38.31       41.22      1.50 o 
  -3  -1   7       19.90       18.67      1.40 o 
  -2  -1   7       60.63       59.76      1.95 o 
  -1  -1   7       43.64       42.06      1.34 o 
   0  -1   7       48.05       54.33      1.51 o 
   1  -1   7      217.04      228.77      5.61 o 
   2  -1   7      303.27      312.14     12.45 o 
   3  -1   7       16.37       20.36      1.19 o 
   4  -1   7       24.62       25.83      1.70 o 
   5  -1   7       30.30       30.71      1.29 o 
   6  -1   7       51.48       49.39      1.68 o 
   7  -1   7        2.52        1.27      1.02 o 
 -10   0   7        1.67        3.24      0.82 o 
  -9   0   7       17.78       19.05      1.37 o 
  -8   0   7        0.09        0.40      0.61 o 
  -7   0   7      542.79      544.71      9.88 o 
  -6   0   7        2.82        3.28      0.67 o 
  -5   0   7       41.19       37.72      1.47 o 
  -4   0   7        0.51        0.33      0.45 o 
  -3   0   7      101.66      103.31      2.49 o 
  -2   0   7       75.26       69.74      1.86 o 
  -1   0   7      197.97      215.66      4.23 o 
   0   0   7      154.52      176.84      3.60 o 
   1   0   7        5.28        4.56      0.89 o 
   2   0   7       28.44       25.33      1.06 o 
   3   0   7       99.50      107.07      2.54 o 
   4   0   7      357.50      369.33     12.28 o 
   5   0   7       23.09       21.29      1.10 o 
   6   0   7        0.55        0.68      0.76 o 
   7   0   7        0.00        0.00      0.59 o 
   8   0   7        3.55        1.95      0.85 o 
 -10   1   7        0.15        0.00      1.10 o 
  -9   1   7       73.76       83.53      3.82 o 
  -8   1   7        1.95        2.22      0.64 o 
  -7   1   7        0.35        0.32      0.51 o 
  -6   1   7        6.70        7.30      0.83 o 
  -5   1   7      389.53      385.33      7.12 o 
  -4   1   7       38.24       39.51      1.47 o 
  -3   1   7       20.03       18.01      1.27 o 
  -2   1   7       60.66       61.54      2.38 o 
  -1   1   7       43.67       46.08      3.02 o 
   0   1   7       48.13       53.88      1.68 o 
   1   1   7      217.18      232.81      4.62 o 
   2   1   7      303.25      318.98      6.97 o 
   3   1   7       16.40       19.31      2.21 o 
   4   1   7       24.64       25.08      1.32 o 
   5   1   7       30.31       30.16      2.04 o 
   6   1   7       51.44       52.34      2.72 o 
   7   1   7        2.51        1.27      0.76 o 
   8   1   7       10.01        9.86      1.53 o 
 -10   2   7        0.64        1.95      1.10 o 
  -9   2   7        3.43        4.42      1.27 o 
  -8   2   7        1.65        1.10      0.93 o 
  -7   2   7       28.32       27.77      1.33 o 
  -6   2   7        3.83        2.91      0.65 o 
  -5   2   7       22.87       25.21      1.22 o 
  -4   2   7        9.35        8.35      0.86 o 
  -3   2   7      243.50      232.69      4.72 o 
  -2   2   7       38.69       32.51      1.32 o 
  -1   2   7       82.89       77.80      2.19 o 
   0   2   7      337.68      336.79     13.81 o 
   1   2   7       42.78       47.74      1.68 o 
   2   2   7       67.72       72.87      3.44 o 
   3   2   7       34.25       33.47      1.50 o 
   4   2   7       11.16       11.27      1.08 o 
   5   2   7       10.47        9.77      1.53 o 
   6   2   7       17.68       11.39      1.61 o 
   7   2   7       16.90       16.14      1.95 o 
   8   2   7        7.65        8.84      1.61 o 
  -9   3   7        3.08        0.93      1.02 o 
  -8   3   7        3.80        3.23      1.19 o 
  -7   3   7        1.26        1.02      0.93 o 
  -6   3   7        0.61        0.25      0.85 o 
  -5   3   7        7.98        7.59      0.86 o 
  -4   3   7        4.38        3.09      1.27 o 
  -3   3   7       53.45       54.25      1.80 o 
  -2   3   7      160.19      156.59      3.57 o 
  -1   3   7      244.75      235.23      8.79 o 
   0   3   7       14.02       16.54      1.74 o 
   1   3   7       13.99       15.91      2.51 o 
   2   3   7       21.37       21.12      4.72 o 
   3   3   7        7.44        5.44      0.84 o 
   4   3   7       10.24        9.46      1.05 o 
   5   3   7        6.40        4.84      1.19 o 
   6   3   7        2.10        2.21      1.02 o 
   7   3   7        1.87        0.51      0.93 o 
  -8   4   7        5.21        6.37      1.44 o 
  -7   4   7        0.80        3.14      1.10 o 
  -6   4   7       11.57       12.66      1.78 o 
  -5   4   7        8.54        9.43      1.53 o 
  -4   4   7       42.03       40.78      1.63 o 
  -3   4   7       18.61       16.34      1.20 o 
  -2   4   7       18.40       17.78      1.95 o 
  -1   4   7       28.49       32.35      2.42 o 
   0   4   7       30.87       36.01      4.12 o 
   1   4   7       77.77       73.66      2.43 o 
   2   4   7        9.89       10.85      1.14 o 
   3   4   7        3.50        3.37      0.83 o 
   4   4   7        0.73        0.56      0.85 o 
   5   4   7        1.39        0.42      0.93 o 
   6   4   7        4.99        4.59      1.36 o 
  -6   5   7       33.32       38.15      2.72 o 
  -5   5   7        4.27        2.38      1.19 o 
  -4   5   7        2.46        3.14      1.27 o 
  -3   5   7        9.42        8.92      1.61 o 
  -2   5   7        1.59        1.43      0.67 o 
  -1   5   7        8.29        8.41      0.98 o 
   0   5   7        3.33        3.62      0.80 o 
   1   5   7        4.73        5.35      0.96 o 
   2   5   7       11.68       11.39      1.49 o 
   3   5   7       20.76       21.01      1.71 o 
  -5  -5   8        1.19        2.53      0.83 o 
  -4  -5   8        6.16        5.78      1.27 o 
  -3  -5   8        0.69        0.85      0.76 o 
  -2  -5   8        6.02        4.93      1.19 o 
  -1  -5   8        1.37        1.02      0.76 o 
   0  -5   8        3.59        3.91      1.02 o 
  -7  -4   8        1.07        0.65      0.66 o 
  -6  -4   8        3.43        3.07      0.77 o 
  -5  -4   8        2.22        1.64      0.64 o 
  -4  -4   8       69.49       68.23      2.27 o 
  -3  -4   8        1.57        1.08      0.55 o 
  -2  -4   8       11.65       11.81      1.53 o 
  -1  -4   8        2.51        0.76      0.68 o 
   0  -4   8       15.68       15.72      1.61 o 
   2  -4   8        6.46        5.01      1.10 o 
   5  -4   8        0.83        2.29      1.02 o 
  -9  -3   8        1.13        1.21      0.75 o 
  -8  -3   8        1.67        2.01      0.80 o 
  -7  -3   8        1.08        0.28      0.63 o 
  -6  -3   8        4.40        3.69      0.83 o 
  -5  -3   8       16.76       15.60      1.95 o 
  -4  -3   8       36.68       39.42      1.91 o 
  -3  -3   8        0.46        2.23      1.19 o 
  -2  -3   8      211.09      203.28      4.22 o 
  -1  -3   8       99.46      103.49      3.82 o 
   0  -3   8       39.69       38.75      2.12 o 
   1  -3   8       13.76       13.09      1.44 o 
   2  -3   8       16.71       15.89      1.61 o 
   3  -3   8        6.56        5.52      1.10 o 
   6  -3   8        1.82        1.87      1.10 o 
 -10  -2   8        0.15        0.33      1.40 o 
  -9  -2   8        2.30        2.97      1.40 o 
  -8  -2   8        0.42        1.20      0.64 o 
  -7  -2   8        3.03        3.18      0.75 o 
  -6  -2   8       10.87       11.48      2.29 o 
  -5  -2   8       22.99       25.22      1.35 o 
  -4  -2   8       40.84       41.73      2.42 o 
  -3  -2   8      261.01      242.18      8.50 o 
  -2  -2   8        1.11        1.37      0.57 o 
  -1  -2   8       51.93       54.83      1.63 o 
   0  -2   8      222.58      219.95      4.76 o 
   1  -2   8       33.71       36.45      2.04 o 
   2  -2   8       13.44       14.27      1.53 o 
   3  -2   8        1.37        1.78      0.85 o 
   4  -2   8       22.56       19.71      1.61 o 
   5  -2   8        2.04        2.46      0.85 o 
   6  -2   8        2.90        4.76      1.19 o 
   7  -2   8       14.17       13.26      1.78 o 
 -10  -1   8        0.94        0.67      0.73 o 
  -9  -1   8       27.51       31.34      1.67 o 
  -8  -1   8        2.60        2.80      1.32 o 
  -7  -1   8       34.45       35.75      1.65 o 
  -6  -1   8        1.17        2.12      0.65 o 
  -5  -1   8      109.33      109.04      5.10 o 
  -4  -1   8        6.99        6.00      0.81 o 
  -3  -1   8       26.88       28.18      1.26 o 
  -2  -1   8       29.66       29.54      1.26 o 
  -1  -1   8       36.58       37.40      1.34 o 
   0  -1   8        4.53        6.38      0.67 o 
   1  -1   8       30.84       30.13      1.32 o 
   2  -1   8      153.09      153.88      6.12 o 
   3  -1   8       33.34       36.96      2.12 o 
   4  -1   8       23.10       23.20      1.78 o 
   5  -1   8       32.83       32.31      1.38 o 
   6  -1   8       56.77       55.30      1.86 o 
 -10   0   8        1.10        0.92      0.72 o 
  -9   0   8        6.41        6.89      1.10 o 
  -8   0   8        0.21        0.84      0.61 o 
  -7   0   8        1.15        1.53      1.70 o 
  -6   0   8        0.06        0.59      0.57 o 
  -5   0   8       24.73       23.88      1.26 o 
  -4   0   8        1.69        0.00      0.48 o 
  -3   0   8       58.54       59.42      1.86 o 
  -2   0   8        2.42        1.77      1.19 o 
  -1   0   8       10.08        9.07      0.83 o 
   0   0   8        0.99        1.37      0.53 o 
   1   0   8       41.15       41.70      1.45 o 
   2   0   8        0.11        1.27      0.64 o 
   3   0   8      111.72      110.72      2.69 o 
   4   0   8      151.34      154.96      5.86 o 
   5   0   8       26.13       29.74      2.04 o 
   6   0   8       17.88       16.82      1.70 o 
   7   0   8        0.01        1.19      0.76 o 
   8   0   8        6.18        4.84      1.10 o 
 -10   1   8        0.94        0.34      0.93 o 
  -9   1   8       27.55       29.31      1.95 o 
  -8   1   8        2.61        2.51      0.69 o 
  -7   1   8       34.41       34.90      1.95 o 
  -6   1   8        1.15        1.73      0.68 o 
  -5   1   8      109.43      105.17      2.76 o 
  -4   1   8        6.97        8.25      0.84 o 
  -3   1   8       26.89       27.68      1.26 o 
  -2   1   8       29.63       31.32      1.34 o 
  -1   1   8       36.62       36.59      1.49 o 
   0   1   8        4.51        4.83      0.71 o 
   1   1   8       30.84       32.34      1.37 o 
   2   1   8      152.90      156.38      5.95 o 
   3   1   8       33.42       31.30      1.40 o 
   4   1   8       23.02       24.55      1.39 o 
   5   1   8       32.86       35.09      2.21 o 
   6   1   8       56.84       50.47      2.80 o 
   7   1   8       12.11        9.52      1.53 o 
 -10   2   8        0.15        0.85      1.02 o 
  -9   2   8        2.30        3.23      1.19 o 
  -8   2   8        0.42        0.08      0.85 o 
  -7   2   8        3.04        4.06      0.73 o 
  -6   2   8       10.89        8.82      2.25 o 
  -5   2   8       22.96       23.54      2.46 o 
  -4   2   8       40.76       40.49      1.59 o 
  -3   2   8      261.01      246.67      5.05 o 
  -2   2   8        1.13        1.99      0.63 o 
  -1   2   8       52.03       54.95      1.86 o 
   0   2   8      222.45      224.09      6.08 o 
   1   2   8       33.74       36.09      1.55 o 
   2   2   8       13.44       14.60      1.14 o 
   3   2   8        1.38        1.94      1.02 o 
   4   2   8       22.54       23.83      1.57 o 
   5   2   8        2.04        1.78      0.93 o 
   6   2   8        2.92        3.06      1.10 o 
   7   2   8       14.17       12.32      1.87 o 
  -9   3   8        1.13        0.17      1.10 o 
  -8   3   8        1.68        3.82      1.27 o 
  -7   3   8        1.08        0.93      0.93 o 
  -6   3   8        4.38        5.31      0.75 o 
  -5   3   8       16.75       16.41      2.04 o 
  -4   3   8       36.73       31.97      1.46 o 
  -3   3   8        0.46        1.76      0.63 o 
  -2   3   8      210.83      202.28      4.50 o 
  -1   3   8       99.39      101.09      3.74 o 
   0   3   8       39.64       38.94      2.76 o 
   1   3   8       13.76       16.59      1.29 o 
   2   3   8       16.71       14.86      1.53 o 
   3   3   8        6.56        8.25      2.51 o 
   4   3   8        2.22        2.29      0.71 o 
   5   3   8        3.81        3.57      1.19 o 
   6   3   8        1.83        2.80      1.10 o 
  -7   4   8        1.07        1.36      1.10 o 
  -6   4   8        3.43        2.89      1.19 o 
  -5   4   8        2.23        2.12      1.02 o 
  -4   4   8       69.47       68.07      2.24 o 
  -3   4   8        1.56        2.65      0.71 o 
  -2   4   8       11.64       13.72      1.18 o 
  -1   4   8        2.50        1.71      0.69 o 
   0   4   8       15.61       15.55      2.55 o 
   1   4   8       54.89       53.74      2.10 o 
   2   4   8        6.45        6.48      1.02 o 
   3   4   8        2.47        0.77      1.27 o 
   4   4   8        1.66        1.26      1.40 o 
   5   4   8        0.82        1.02      1.02 o 
  -5   5   8        1.19        1.10      1.02 o 
  -4   5   8        6.18        6.46      1.53 o 
  -3   5   8        0.69        0.76      0.61 o 
  -2   5   8        6.01        6.23      2.12 o 
  -1   5   8        1.37        1.36      0.98 o 
   0   5   8        3.59        4.39      0.89 o 
   1   5   8        9.05       11.34      1.26 o 
   2   5   8        5.46        5.40      1.05 o 
  -3  -5   9        4.32        3.82      1.19 o 
  -2  -5   9        8.95        9.26      1.53 o 
  -1  -5   9        5.36        7.90      1.44 o 
   0  -5   9        3.96        3.31      1.10 o 
  -6  -4   9       12.76       14.71      1.35 o 
  -5  -4   9        6.10        6.28      0.96 o 
  -4  -4   9       42.69       43.84      1.87 o 
  -3  -4   9       16.31       15.63      1.87 o 
  -2  -4   9        8.91        7.05      1.36 o 
  -1  -4   9       15.37       14.36      1.61 o 
   0  -4   9        6.15        5.78      1.10 o 
   1  -4   9       41.96       47.41      2.55 o 
  -8  -3   9        1.91        1.46      2.17 o 
  -7  -3   9        2.88        1.70      1.10 o 
  -6  -3   9        6.58        6.51      0.96 o 
  -5  -3   9        3.90        6.09      0.90 o 
  -4  -3   9       16.85       18.03      1.34 o 
  -3  -3   9       35.25       35.25      1.50 o 
  -2  -3   9       35.17       31.34      2.38 o 
  -1  -3   9       94.11       87.43      3.65 o 
   0  -3   9       10.28        8.92      1.27 o 
   1  -3   9       11.31       14.87      1.61 o 
   2  -3   9        6.10        6.97      1.27 o 
   3  -3   9        8.79       11.22      1.44 o 
  -9  -2   9        0.46        0.62      0.69 o 
  -8  -2   9        3.62        4.69      0.93 o 
  -7  -2   9       19.20       20.19      1.50 o 
  -6  -2   9        0.13        0.00      0.55 o 
  -5  -2   9        1.24        0.00      0.64 o 
  -4  -2   9        6.30        4.96      0.81 o 
  -3  -2   9       71.67       70.73      2.09 o 
  -2  -2   9       73.62       71.35      3.53 o 
  -1  -2   9       27.82       27.45      1.27 o 
   0  -2   9       74.54       73.24      3.14 o 
   1  -2   9       37.46       44.27      2.38 o 
   2  -2   9        3.96        5.95      1.19 o 
   3  -2   9        6.66        4.50      1.10 o 
   4  -2   9       10.68       11.64      1.44 o 
   6  -2   9        2.26        2.38      1.10 o 
 -10  -1   9        1.69        2.01      0.93 o 
  -9  -1   9       24.10       24.41      1.74 o 
  -8  -1   9        1.91        3.28      0.81 o 
  -7  -1   9        2.39        2.80      0.75 o 
  -6  -1   9        3.05        3.75      0.78 o 
  -5  -1   9      148.96      145.01      3.48 o 
  -4  -1   9       18.85       17.72      1.26 o 
  -3  -1   9       12.56       11.21      0.99 o 
  -2  -1   9       11.57       10.26      0.90 o 
  -1  -1   9       27.24       27.58      1.24 o 
   0  -1   9       61.15       63.16      2.17 o 
   1  -1   9       31.39       33.80      1.29 o 
   2  -1   9      148.22      153.54      5.18 o 
   3  -1   9       35.49       37.64      2.29 o 
   4  -1   9        7.18        8.58      1.36 o 
   5  -1   9       24.39       24.83      1.23 o 
   6  -1   9       11.54        8.07      1.27 o 
 -10   0   9        0.16        0.12      0.63 o 
  -9   0   9        9.37       10.16      1.15 o 
  -8   0   9        1.66        0.87      0.72 o 
  -7   0   9      147.72      154.35      3.81 o 
  -6   0   9       11.72       12.02      1.08 o 
  -5   0   9        1.91        1.03      1.40 o 
  -4   0   9        6.25        5.18      0.78 o 
  -3   0   9       77.47       72.55      2.16 o 
  -2   0   9       21.83       15.90      1.14 o 
  -1   0   9       21.24       20.72      1.14 o 
   0   0   9       64.01       70.34      3.14 o 
   1   0   9        4.68        4.83      0.98 o 
   2   0   9       58.77       64.42      1.96 o 
   3   0   9       95.58      101.67      2.65 o 
   4   0   9      110.34      115.14      2.89 o 
   5   0   9       48.93       46.56      2.63 o 
   6   0   9        0.16        0.85      0.76 o 
   7   0   9        2.01        2.97      1.02 o 
 -10   1   9        1.70        1.95      1.19 o 
  -9   1   9       24.10       27.70      2.04 o 
  -8   1   9        1.91        2.89      0.76 o 
  -7   1   9        2.37        2.81      0.72 o 
  -6   1   9        3.04        2.76      1.19 o 
  -5   1   9      148.92      141.96      3.48 o 
  -4   1   9       18.84       17.45      1.23 o 
  -3   1   9       12.54       11.39      1.05 o 
  -2   1   9       11.58       11.55      1.83 o 
  -1   1   9       27.21       31.18      1.38 o 
   0   1   9       61.15       63.11      2.38 o 
   1   1   9       31.46       31.12      1.40 o 
   2   1   9      148.17      155.28      3.66 o 
   3   1   9       35.59       36.65      1.55 o 
   4   1   9        7.18        7.20      0.92 o 
   5   1   9       24.32       25.07      2.38 o 
   6   1   9       11.55        9.94      1.61 o 
   7   1   9       11.31        9.52      1.61 o 
  -9   2   9        0.46        1.19      1.02 o 
  -8   2   9        3.62        4.67      1.27 o 
  -7   2   9       19.19       21.30      1.35 o 
  -6   2   9        0.13        1.23      0.59 o 
  -5   2   9        1.22        1.94      0.63 o 
  -4   2   9        6.28        5.29      0.81 o 
  -3   2   9       71.65       67.59      2.19 o 
  -2   2   9       73.56       74.29      2.31 o 
  -1   2   9       27.91       29.60      1.49 o 
   0   2   9       74.47       76.07      2.34 o 
   1   2   9       37.59       40.47      2.34 o 
   2   2   9        3.96        5.32      0.81 o 
   3   2   9        6.67        7.76      0.96 o 
   4   2   9       10.67       12.17      1.20 o 
   5   2   9        7.54        7.82      1.44 o 
   6   2   9        2.26        1.10      0.93 o 
  -8   3   9        1.91        4.76      1.36 o 
  -7   3   9        2.88        2.72      1.19 o 
  -6   3   9        6.58        8.95      1.00 o 
  -5   3   9        3.91        4.97      0.83 o 
  -4   3   9       16.84       19.00      1.57 o 
  -3   3   9       35.29       33.83      2.08 o 
  -2   3   9       35.24       32.76      1.56 o 
  -1   3   9       94.25      101.86      2.88 o 
   0   3   9       10.24        9.69      1.05 o 
   1   3   9       11.33       14.33      1.57 o 
   2   3   9        6.08        5.24      1.40 o 
   3   3   9        8.82       10.51      1.66 o 
   4   3   9        2.47        1.40      0.72 o 
   5   3   9        1.98        2.12      1.10 o 
  -6   4   9       12.77       15.72      2.12 o 
  -5   4   9        6.11        7.65      1.61 o 
  -4   4   9       42.69       42.68      1.95 o 
  -3   4   9       16.34       17.82      2.85 o 
  -2   4   9        8.93        9.69      1.10 o 
  -1   4   9       15.35       15.01      1.32 o 
   0   4   9        6.16        6.55      0.96 o 
   1   4   9       42.00       47.64      2.04 o 
   2   4   9        4.23        3.40      0.87 o 
   3   4   9        6.56        6.57      1.40 o 
   4   4   9        3.16        3.66      0.93 o 
  -3   5   9        4.31        5.76      0.98 o 
  -2   5   9        8.95        9.11      1.12 o 
  -1   5   9        5.36        6.12      1.04 o 
   0   5   9        3.97        4.16      0.96 o 
  -5  -4  10        0.82        0.67      0.63 o 
  -4  -4  10        1.47        0.34      0.76 o 
  -3  -4  10        1.76        0.34      0.76 o 
  -2  -4  10        1.78        3.06      1.02 o 
  -1  -4  10        4.54        3.23      1.02 o 
   0  -4  10       12.69       13.94      1.70 o 
   1  -4  10        0.46        0.42      0.76 o 
  -7  -3  10        4.29        7.15      1.11 o 
  -6  -3  10        4.17        4.33      0.90 o 
  -5  -3  10        5.43        5.32      0.90 o 
  -4  -3  10        3.42        2.76      1.44 o 
  -3  -3  10        2.16        2.42      1.36 o 
  -2  -3  10       19.98       20.65      2.04 o 
  -1  -3  10        1.85        2.55      0.93 o 
   0  -3  10       11.36       11.73      1.53 o 
   1  -3  10       10.86       13.94      1.61 o 
   2  -3  10       15.14       18.52      1.87 o 
   3  -3  10        2.31        2.63      0.93 o 
  -8  -2  10        7.18        7.22      1.08 o 
  -7  -2  10        6.96        8.68      1.32 o 
  -6  -2  10       13.54       12.33      1.20 o 
  -5  -2  10       14.31       12.87      1.16 o 
  -4  -2  10        6.73        7.64      0.93 o 
  -3  -2  10        6.95        7.57      0.87 o 
  -2  -2  10        0.54        1.36      0.54 o 
  -1  -2  10       12.03       14.09      1.04 o 
   0  -2  10       36.90       36.03      2.21 o 
   1  -2  10        0.78        0.08      0.59 o 
   2  -2  10       16.96       20.82      1.95 o 
   3  -2  10       22.55       28.89      2.04 o 
   4  -2  10        2.14        1.44      0.85 o 
  -9  -1  10        0.19        0.21      1.02 o 
  -8  -1  10        3.40        1.54      1.02 o 
  -7  -1  10        0.95        1.92      0.69 o 
  -6  -1  10       11.97        9.13      1.83 o 
  -5  -1  10        3.27        4.20      0.71 o 
  -4  -1  10       16.78       14.57      1.36 o 
  -3  -1  10       14.29       13.32      1.11 o 
  -2  -1  10       19.78       19.38      1.16 o 
  -1  -1  10       20.62       21.62      1.16 o 
   0  -1  10        2.52        2.92      0.66 o 
   1  -1  10       52.00       55.05      3.10 o 
   2  -1  10        5.42        9.77      1.44 o 
   3  -1  10        9.49        9.69      1.44 o 
   4  -1  10        4.46        5.86      1.19 o 
   5  -1  10        1.11        1.10      0.85 o 
   6  -1  10        6.84        5.69      1.19 o 
  -9   0  10        0.99        1.44      0.72 o 
  -8   0  10        5.95        6.35      0.99 o 
  -7   0  10        0.42        0.00      0.54 o 
  -6   0  10        4.03        4.11      0.78 o 
  -5   0  10        1.15        1.11      0.76 o 
  -4   0  10       10.97        8.92      0.93 o 
  -3   0  10       14.71        9.76      0.99 o 
  -2   0  10       29.64       34.05      3.06 o 
  -1   0  10        3.68        3.44      1.36 o 
   0   0  10        1.42        1.44      0.60 o 
   1   0  10       24.16       19.67      1.28 o 
   2   0  10        5.60        6.72      0.83 o 
   3   0  10        0.08        1.12      0.57 o 
   4   0  10       24.54       27.11      2.12 o 
   5   0  10        2.81        2.38      0.93 o 
   6   0  10        0.00        1.70      0.85 o 
  -9   1  10        0.19        0.32      1.02 o 
  -8   1  10        3.42        2.54      0.89 o 
  -7   1  10        0.96        1.01      0.63 o 
  -6   1  10       11.96        8.54      1.02 o 
  -5   1  10        3.28        3.06      0.85 o 
  -4   1  10       16.80       17.47      1.32 o 
  -3   1  10       14.34       14.32      1.20 o 
  -2   1  10       19.79       22.16      1.87 o 
  -1   1  10       20.61       19.00      1.35 o 
   0   1  10        2.49        2.93      0.69 o 
   1   1  10       52.08       55.01      1.97 o 
   2   1  10        5.43        5.05      0.89 o 
   3   1  10        9.52        9.62      1.78 o 
   4   1  10        4.45        4.30      0.89 o 
   5   1  10        1.12        1.61      0.93 o 
   6   1  10        6.83        3.82      1.19 o 
  -8   2  10        7.18        6.46      1.44 o 
  -7   2  10        6.97        8.21      2.21 o 
  -6   2  10       13.60       13.26      1.20 o 
  -5   2  10       14.30       13.31      1.20 o 
  -4   2  10        6.70        5.56      0.87 o 
  -3   2  10        6.94        4.92      0.87 o 
  -2   2  10        0.54        0.00      0.54 o 
  -1   2  10       12.03       13.62      3.14 o 
   0   2  10       36.92       34.18      1.62 o 
   1   2  10        0.78        1.20      0.67 o 
   2   2  10       16.96       17.32      2.55 o 
   3   2  10       22.54       25.11      1.71 o 
   4   2  10        2.14        1.32      0.72 o 
   5   2  10        5.86        6.46      1.44 o 
  -7   3  10        4.30        4.50      1.36 o 
  -6   3  10        4.17        6.76      1.23 o 
  -5   3  10        5.42        4.92      0.87 o 
  -4   3  10        3.44        2.65      0.75 o 
  -3   3  10        2.18        3.07      0.77 o 
  -2   3  10       19.96       19.07      1.47 o 
  -1   3  10        1.83        2.72      1.06 o 
   0   3  10       11.35       12.61      1.26 o 
   1   3  10       10.82       11.84      1.28 o 
   2   3  10       15.13       14.86      2.08 o 
   3   3  10        2.32        3.40      0.90 o 
   4   3  10       17.35       16.71      1.53 o 
  -5   4  10        0.82        1.19      1.10 o 
  -4   4  10        1.47        2.22      0.77 o 
  -3   4  10        1.76        3.04      0.80 o 
  -2   4  10        1.79        1.61      0.71 o 
  -1   4  10        4.55        4.24      0.90 o 
   0   4  10       12.66        9.81      1.20 o 
   1   4  10        0.47        0.91      0.71 o 
   2   4  10       17.76       20.00      3.06 o 
  -3  -4  11        2.49        1.44      0.93 o 
  -2  -4  11        8.60        8.41      1.53 o 
  -1  -4  11        2.74        0.51      0.76 o 
   0  -4  11        4.79        5.01      1.27 o 
  -6  -3  11        5.29        6.08      1.02 o 
  -5  -3  11        3.72        4.09      1.06 o 
  -4  -3  11        8.63        9.53      1.02 o 
  -3  -3  11        8.28        8.33      1.44 o 
  -2  -3  11        7.00        9.43      1.53 o 
  -1  -3  11        1.04        0.00      0.68 o 
   0  -3  11        4.36        3.14      1.02 o 
   1  -3  11        4.53        4.50      1.19 o 
   2  -3  11        1.88        1.36      0.93 o 
   3  -3  11       20.40       26.51      2.12 o 
  -8  -2  11        1.57        2.85      0.90 o 
  -7  -2  11        5.69        7.38      1.53 o 
  -6  -2  11       12.61       13.10      1.26 o 
  -5  -2  11       16.12       15.38      1.91 o 
  -4  -2  11        5.43        5.41      0.77 o 
  -3  -2  11        0.68        0.88      0.51 o 
  -2  -2  11        6.54        6.51      0.83 o 
  -1  -2  11        5.41        5.10      1.19 o 
   0  -2  11       22.05       25.24      1.95 o 
   1  -2  11       11.16        9.60      1.53 o 
   2  -2  11        8.61        8.41      1.44 o 
   3  -2  11        5.20        5.18      1.19 o 
   4  -2  11        2.95        2.21      1.02 o 
  -8  -1  11        2.19        1.94      0.93 o 
  -7  -1  11        2.07        2.96      1.44 o 
  -6  -1  11        1.19        1.13      0.69 o 
  -5  -1  11        6.81        5.14      1.44 o 
  -4  -1  11       13.54        9.45      1.02 o 
  -3  -1  11       23.86       23.20      1.37 o 
  -2  -1  11        8.82        9.65      1.57 o 
  -1  -1  11       29.47       31.92      2.46 o 
   0  -1  11       22.45       25.37      2.68 o 
   1  -1  11        8.47        6.46      1.27 o 
   2  -1  11        1.06        1.10      0.76 o 
   3  -1  11        9.07        9.43      1.53 o 
   4  -1  11        2.34        1.10      0.93 o 
   5  -1  11       14.79       14.87      1.78 o 
  -8   0  11        0.32        1.71      0.85 o 
  -7   0  11        6.36        7.83      1.02 o 
  -6   0  11        1.76        0.50      0.98 o 
  -5   0  11        0.88        1.36      0.63 o 
  -4   0  11       19.44       15.65      1.26 o 
  -3   0  11       36.34       31.90      2.68 o 
  -2   0  11       45.51       40.53      1.71 o 
  -1   0  11       73.14       73.02      3.65 o 
   0   0  11        2.48        2.95      0.71 o 
   1   0  11       19.09       18.43      3.57 o 
   2   0  11        0.57        1.00      1.36 o 
   3   0  11        3.01        3.99      1.19 o 
   4   0  11        4.74        6.63      1.36 o 
   5   0  11        4.24        2.38      1.02 o 
  -8   1  11        2.18        1.04      0.69 o 
  -7   1  11        2.09        3.32      0.81 o 
  -6   1  11        1.19        0.69      0.63 o 
  -5   1  11        6.80        6.33      0.96 o 
  -4   1  11       13.58       10.66      1.23 o 
  -3   1  11       23.84       22.80      1.52 o 
  -2   1  11        8.83        7.68      2.29 o 
  -1   1  11       29.47       32.74      1.58 o 
   0   1  11       22.42       24.42      1.49 o 
   1   1  11        8.47       10.30      1.08 o 
   2   1  11        1.06        0.89      1.02 o 
   3   1  11        9.09        8.59      2.42 o 
   4   1  11        2.35        1.87      0.75 o 
   5   1  11       14.77       12.83      1.87 o 
  -8   2  11        1.57        3.68      0.84 o 
  -7   2  11        5.71        6.03      1.49 o 
  -6   2  11       12.61       16.37      1.38 o 
  -5   2  11       16.17       17.99      1.41 o 
  -4   2  11        5.43        5.36      1.23 o 
  -3   2  11        0.66        0.00      0.60 o 
  -2   2  11        6.55        6.18      1.53 o 
  -1   2  11        5.43        3.23      1.15 o 
   0   2  11       22.03       23.09      3.14 o 
   1   2  11       11.17       10.66      1.16 o 
   2   2  11        8.55        8.04      1.05 o 
   3   2  11        5.18        3.29      1.15 o 
   4   2  11        2.94        3.66      1.15 o 
  -6   3  11        5.28        5.98      0.98 o 
  -5   3  11        3.73        5.35      1.15 o 
  -4   3  11        8.65        8.00      1.08 o 
  -3   3  11        8.30        8.20      1.40 o 
  -2   3  11        6.98        8.72      1.08 o 
  -1   3  11        1.04        1.63      1.19 o 
   0   3  11        4.34        3.17      0.86 o 
   1   3  11        4.55        3.44      0.93 o 
   2   3  11        1.88        1.92      1.10 o 
   3   3  11       20.44       23.34      1.77 o 
  -3   4  11        2.49        2.40      1.32 o 
  -2   4  11        8.58        6.27      1.23 o 
  -1   4  11        2.74        3.14      0.87 o 
   0   4  11        4.77        5.16      1.02 o 
  -4  -3  12        9.58        9.01      1.61 o 
  -3  -3  12        0.79        1.70      0.93 o 
  -2  -3  12       12.58       12.83      1.70 o 
  -1  -3  12        1.74        1.95      0.93 o 
   0  -3  12        0.31        0.25      0.85 o 
   1  -3  12        7.29        6.63      1.44 o 
  -6  -2  12        0.59        0.00      0.85 o 
  -5  -2  12        3.42        4.02      0.83 o 
  -4  -2  12        2.02        3.09      0.72 o 
  -3  -2  12       16.54       14.28      1.36 o 
  -2  -2  12        2.48        4.67      1.19 o 
  -1  -2  12        1.10        1.19      0.85 o 
   0  -2  12        1.34        0.42      0.85 o 
   1  -2  12        4.10        1.78      0.93 o 
   2  -2  12        8.04        9.86      1.61 o 
  -7  -1  12        7.05        6.69      1.05 o 
  -6  -1  12        4.11        4.42      1.53 o 
  -5  -1  12       11.34       11.42      1.20 o 
  -4  -1  12        5.01        2.81      0.73 o 
  -3  -1  12        0.56        0.00      0.55 o 
  -2  -1  12        2.65        2.08      0.66 o 
  -1  -1  12        1.48        1.56      1.40 o 
   0  -1  12       14.46       16.82      1.95 o 
   1  -1  12        8.70        7.05      1.44 o 
   2  -1  12        9.73       13.34      1.78 o 
   3  -1  12        5.57        5.01      1.27 o 
  -7   0  12        0.62        0.42      1.06 o 
  -6   0  12        1.33        1.46      0.69 o 
  -5   0  12        2.07        1.38      0.65 o 
  -4   0  12        1.76        2.29      0.76 o 
  -3   0  12        7.37        5.73      0.92 o 
  -2   0  12        3.47        3.56      0.78 o 
  -1   0  12        1.96        1.85      0.63 o 
   0   0  12        0.91        1.66      0.67 o 
   1   0  12        1.19        1.99      0.69 o 
   2   0  12        7.29        6.80      1.44 o 
   3   0  12       11.97       16.65      2.04 o 
  -7   1  12        7.04        8.16      1.36 o 
  -6   1  12        4.10        3.83      0.87 o 
  -5   1  12       11.39       12.50      1.26 o 
  -4   1  12        5.03        5.12      0.90 o 
  -3   1  12        0.57        0.00      0.57 o 
  -2   1  12        2.64        2.25      0.75 o 
  -1   1  12        1.49        2.00      1.02 o 
   0   1  12       14.40       14.29      1.29 o 
   1   1  12        8.68        9.49      1.14 o 
   2   1  12        9.69       12.08      1.22 o 
   3   1  12        5.57        4.34      1.19 o 
  -6   2  12        0.60        0.38      0.85 o 
  -5   2  12        3.41        3.31      0.84 o 
  -4   2  12        2.00        3.25      0.83 o 
  -3   2  12       16.58       17.73      2.97 o 
  -2   2  12        2.47        2.85      0.78 o 
  -1   2  12        1.10        0.93      1.32 o 
   0   2  12        1.33        2.93      0.81 o 
   1   2  12        4.10        2.76      0.84 o 
   2   2  12        8.02        8.94      1.14 o 
  -4   3  12        9.55       12.17      1.78 o 
  -3   3  12        0.78        1.13      1.19 o 
  -2   3  12       12.54       13.31      3.02 o 
  -1   3  12        1.74        2.58      0.89 o 
   0   3  12        0.31        1.05      0.75 o 
   1   3  12        7.29        9.38      2.59 o 
  -4  -2  13        0.86        1.13      1.06 o 
  -3  -2  13        0.19        0.59      0.85 o 
  -2  -2  13        7.77        9.18      1.61 o 
  -1  -2  13        3.83        2.97      1.19 o 
   0  -2  13        3.26        1.27      0.93 o 
  -6  -1  13        0.12        0.79      0.71 o 
  -5  -1  13        4.86        6.54      0.99 o 
  -4  -1  13        0.41        1.06      0.85 o 
  -3  -1  13        2.22        3.18      0.89 o 
  -2  -1  13        0.31        0.68      0.60 o 
  -1  -1  13        3.00        1.36      0.93 o 
   0  -1  13        2.90        1.95      1.02 o 
   1  -1  13        0.74        0.68      0.85 o 
  -6   0  13        0.53        0.13      0.66 o 
  -5   0  13        0.03        0.00      1.19 o 
  -4   0  13        0.00        0.00      0.59 o 
  -3   0  13        0.11        0.00      0.60 o 
  -2   0  13        0.21        0.42      0.93 o 
  -1   0  13        2.59        3.57      0.84 o 
   0   0  13        0.00        0.39      0.61 o 
   1   0  13       11.68       12.66      1.87 o 
   2   0  13        6.89        9.60      1.78 o 
  -6   1  13        0.12        0.00      0.93 o 
  -5   1  13        4.85        6.54      1.78 o 
  -4   1  13        0.40        0.39      0.65 o 
  -3   1  13        2.23        2.50      0.81 o 
  -2   1  13        0.31        0.66      0.69 o 
  -1   1  13        2.98        3.99      0.90 o 
   0   1  13        2.90        3.02      0.84 o 
   1   1  13        0.74        0.68      0.69 o 
  -4   2  13        0.85        0.70      0.69 o 
  -3   2  13        0.19        0.00      0.65 o 
  -2   2  13        7.74        8.90      1.49 o 
  -1   2  13        3.86        3.84      0.96 o 
   0   2  13        3.24        1.43      0.83 o 
  -3   0  14       24.44       26.30      5.06 o 
  -2   0  14        0.51        0.79      1.10 o 
                                                 
